# Supplementary material for: [1-(4-Hydroxy­phen­yl)-1H-tetra­zol-5-ylsulfan­yl]acetic acid
Source: Acta Crystallogr Sect E Struct Rep Online. 2008 Nov 26;64(Pt 12):o2451. doi: 10.1107/S1600536808037136 (PMC2959972; doi:10.1107/S1600536808037136)
Supplement: Supplementary file 2 [file e-64-o2451-Isup2.hkl]

# 
# h,k,l, Fc-squared, Fo-squared, sigma(Fo-squared) and status flag 
# 
data_I
_shelx_title ' d in Pbca' 
_shelx_refln_list_code          4 
_shelx_F_calc_maximum      315.12 
_exptl_crystal_F_000      1040.00 
_reflns_d_resolution_high  0.7697 
 
loop_ 
 _symmetry_equiv_pos_as_xyz 
 'x, y, z' 
 '-x+1/2, -y, z+1/2' 
 '-x, y+1/2, -z+1/2' 
 'x+1/2, -y+1/2, -z' 
 '-x, -y, -z' 
 'x-1/2, y, -z-1/2' 
 'x, -y-1/2, z-1/2' 
 '-x-1/2, y-1/2, z' 
 
_cell_length_a    14.4070 
_cell_length_b     7.3365 
_cell_length_c    21.1071 
_cell_angle_alpha  90.000 
_cell_angle_beta   90.000 
_cell_angle_gamma  90.000 
 
_shelx_F_squared_multiplier     1.000 
 
loop_ 
 _refln_index_h 
 _refln_index_k 
 _refln_index_l 
 _refln_F_squared_calc 
 _refln_F_squared_meas 
 _refln_F_squared_sigma 
 _refln_observed_status 
   2   0   0      562.73      639.82      7.68 o 
   4   0   0    44933.58    44030.64    632.59 o 
   6   0   0       12.83        2.96      1.65 o 
   8   0   0     2023.61     2049.47    102.32 o 
  10   0   0      326.97      314.30     14.33 o 
  12   0   0      115.97      143.19     10.47 o 
  14   0   0       55.02       61.50      8.55 o 
  16   0   0      129.86      165.85     30.23 o 
  18   0   0        8.06       12.91      9.68 o 
   2   1   0     2593.79     2606.21    125.40 o 
   4   1   0     1230.91     1191.17     50.94 o 
   6   1   0     5739.01     5799.12    160.10 o 
   8   1   0      383.88      353.29      5.49 o 
  10   1   0     3283.61     3384.06    132.72 o 
  12   1   0      185.98      220.13     14.79 o 
  14   1   0     2249.07     2321.88    110.95 o 
  16   1   0      625.07      769.77     43.37 o 
  18   1   0      168.97      197.41     16.84 o 
   0   2   0    12307.22    12406.00    668.49 o 
   2   2   0     4266.66     4231.81    148.22 o 
   4   2   0      117.11       99.05     10.02 o 
   6   2   0    11990.87    11742.59    409.37 o 
   8   2   0      130.77       91.71      5.49 o 
  10   2   0        1.71        0.73      2.29 o 
  12   2   0      203.90      211.94      9.41 o 
  14   2   0        2.79        3.53      5.91 o 
  16   2   0       63.36       62.56     11.38 o 
  18   2   0       20.77       22.23     13.00 o 
   2   3   0      161.26      181.25      7.09 o 
   4   3   0      286.42      290.74     14.87 o 
   6   3   0     3148.09     3052.63    100.61 o 
   8   3   0       71.11       83.02      8.71 o 
  10   3   0      215.84      234.04     20.44 o 
  12   3   0      145.07      131.30      8.83 o 
  14   3   0      329.34      315.50     21.35 o 
  16   3   0      187.28      155.27     11.21 o 
   0   4   0     8374.96     8696.88    414.77 o 
   2   4   0     2002.35     1937.21     89.05 o 
   4   4   0     1787.74     1746.45     68.88 o 
   6   4   0     3024.30     3250.02    196.26 o 
   8   4   0     1493.95     1590.66     68.63 o 
  10   4   0     1610.28     1659.84     71.60 o 
  12   4   0       48.52       47.85      5.18 o 
  14   4   0        6.89        8.89     10.11 o 
  16   4   0      141.85      165.85     35.01 o 
   2   5   0      209.51      213.91     10.42 o 
   4   5   0       16.86       14.81      7.29 o 
   6   5   0      638.84      652.92     26.77 o 
   8   5   0      508.90      501.88     58.61 o 
  10   5   0     2287.36     2333.50     81.67 o 
  12   5   0      103.43      124.91     19.90 o 
  14   5   0      554.74      636.68     42.71 o 
   0   6   0     5844.20     5918.89    418.68 o 
   2   6   0     1656.49     1597.34     37.38 o 
   4   6   0     2485.12     2592.45    126.09 o 
   6   6   0      356.46      336.41     26.78 o 
   8   6   0       41.98       73.88     11.56 o 
  10   6   0      384.64      394.00     28.20 o 
  12   6   0      167.84      194.74     10.42 o 
  14   6   0        6.18       29.63     33.37 o 
   2   7   0       93.08       65.54     11.31 o 
   4   7   0       49.34       33.52     32.48 o 
   6   7   0       90.97      115.45     16.09 o 
   8   7   0       71.13       55.31      7.40 o 
  10   7   0        8.50        2.71     11.56 o 
  12   7   0        1.88        0.77     16.06 o 
   0   8   0      107.68       98.98     17.56 o 
   2   8   0      112.87      155.00     47.92 o 
   4   8   0      194.46      215.36     35.89 o 
   6   8   0       58.13       44.45     13.58 o 
   8   8   0        6.87       10.76      9.26 o 
  10   8   0        3.27       -7.68     19.21 o 
   2   9   0       25.63       51.82     10.50 o 
   4   9   0       45.38       61.96     30.12 o 
   6   9   0        3.63       17.56     18.66 o 
   1   1   1     3843.28     4164.72    144.09 o 
   2   1   1     5711.77     5958.71    124.09 o 
   3   1   1     2160.01     2216.69     44.93 o 
   4   1   1      721.69      665.02     12.21 o 
   5   1   1     1183.26     1166.30     31.63 o 
   6   1   1      233.60      239.10      7.84 o 
   7   1   1      256.96      240.30      8.52 o 
   8   1   1        0.62        1.41      1.96 o 
   9   1   1     2121.79     2077.50     57.32 o 
  10   1   1      668.84      656.57     17.75 o 
  11   1   1      586.06      622.96     17.98 o 
  12   1   1      992.43      934.36     25.73 o 
  13   1   1       62.17       62.23      4.55 o 
  14   1   1       55.90       59.36      4.01 o 
  15   1   1        6.55        1.46      4.15 o 
  16   1   1        1.38        4.87      5.19 o 
  17   1   1        3.08       -9.57      9.57 o 
  18   1   1        0.70        2.12      5.84 o 
   0   2   1     6219.35     6515.98    185.80 o 
   1   2   1    12414.90    12940.11    294.36 o 
   2   2   1    11665.28    11886.46    298.84 o 
   3   2   1        3.05        3.20      1.31 o 
   4   2   1     7431.84     7267.65    176.81 o 
   5   2   1     2589.65     2509.25     59.23 o 
   6   2   1      183.34      175.34      8.45 o 
   7   2   1       37.29       55.43      4.40 o 
   8   2   1       55.03       50.82      4.87 o 
   9   2   1        7.14        2.84      1.99 o 
  10   2   1      139.26      133.06      4.94 o 
  11   2   1     1035.80      986.14     35.61 o 
  12   2   1       22.39       16.08      4.59 o 
  13   2   1       35.41       36.00      4.44 o 
  14   2   1       47.20       59.70      5.18 o 
  15   2   1       60.19       68.52      7.43 o 
  16   2   1       18.58       35.22      5.40 o 
  17   2   1        0.63       -6.59      6.59 o 
  18   2   1       67.46       67.47     10.81 o 
   1   3   1     2965.33     3236.15     67.43 o 
   2   3   1        4.36        1.28      1.65 o 
   3   3   1       30.75       30.37      3.30 o 
   4   3   1      336.78      329.16     14.04 o 
   5   3   1      789.61      692.36     23.81 o 
   6   3   1      108.44       90.39      5.43 o 
   7   3   1      203.96      231.28      6.29 o 
   8   3   1       22.83       24.94      5.87 o 
   9   3   1     1022.85      963.30     29.34 o 
  10   3   1       29.32       28.29      3.17 o 
  11   3   1      123.72      112.45      5.16 o 
  12   3   1      840.87      832.16     31.68 o 
  13   3   1      296.29      297.65     11.07 o 
  14   3   1      223.91      235.97     12.11 o 
  15   3   1       98.39       82.12     11.26 o 
  16   3   1      130.38      137.93     14.15 o 
  17   3   1       11.24       17.01      6.13 o 
   0   4   1     1863.30     2028.31     81.64 o 
   1   4   1     1051.28     1119.98     34.77 o 
   2   4   1     1831.12     1910.85     38.63 o 
   3   4   1      164.18      168.10     11.83 o 
   4   4   1     2197.48     2207.15     53.12 o 
   5   4   1      459.16      455.31     27.08 o 
   6   4   1       93.87      108.30      6.17 o 
   7   4   1      195.27      202.14      8.83 o 
   8   4   1      563.74      603.61     21.88 o 
   9   4   1      288.24      337.82     17.22 o 
  10   4   1      241.42      263.35     11.56 o 
  11   4   1        4.12        9.23      3.97 o 
  12   4   1      344.50      325.04     12.58 o 
  13   4   1       53.84       48.93      5.24 o 
  14   4   1       68.34       81.12      9.69 o 
  15   4   1       65.66       68.90      9.75 o 
  16   4   1        0.69        3.49      7.20 o 
   1   5   1     1242.87     1341.61     50.12 o 
   2   5   1      114.72      101.99      9.51 o 
   3   5   1       57.72       58.93      7.57 o 
   4   5   1       11.53        6.54      4.91 o 
   5   5   1        0.23       -3.29      3.29 o 
   6   5   1      698.92      778.23     23.24 o 
   7   5   1      903.35      940.82     28.90 o 
   8   5   1       36.25       34.81      6.74 o 
   9   5   1       51.57       56.45      7.11 o 
  10   5   1      156.92      166.77      9.70 o 
  11   5   1        9.47        0.94      5.74 o 
  12   5   1        1.27       -3.94      5.19 o 
  13   5   1       38.18       41.27      5.77 o 
  14   5   1        1.00       14.66      4.54 o 
  15   5   1        0.03       -8.97      8.97 o 
   0   6   1      347.79      393.98     37.70 o 
   1   6   1        2.64       -2.73      2.73 o 
   2   6   1        7.78        9.87      5.65 o 
   3   6   1       69.68       66.73      5.32 o 
   4   6   1       13.30       17.73      4.11 o 
   5   6   1       14.87       13.86      5.30 o 
   6   6   1      135.67      156.76     16.61 o 
   7   6   1       16.81       12.08      4.46 o 
   8   6   1        2.32       -4.17      4.17 o 
   9   6   1        1.88       -0.29      6.61 o 
  10   6   1       13.10       14.80      4.93 o 
  11   6   1        7.98        5.20      4.54 o 
  12   6   1       55.43       52.28      8.87 o 
  13   6   1       32.16       15.83      8.22 o 
  14   6   1       41.58       30.93     14.67 o 
   1   7   1        0.17       -2.14      4.25 o 
   2   7   1       10.63       11.90      4.72 o 
   3   7   1      162.59      169.03     13.33 o 
   4   7   1       14.65       31.94     10.50 o 
   5   7   1      182.47      164.36     17.51 o 
   6   7   1      236.94      210.96     16.19 o 
   7   7   1      529.85      539.95     17.79 o 
   8   7   1       75.79       71.83     10.46 o 
   9   7   1      218.66      246.69     20.72 o 
  10   7   1       64.49       49.59      9.20 o 
  11   7   1       18.40       11.53      8.99 o 
  12   7   1       65.35       59.90      7.00 o 
   0   8   1       11.27        3.89      8.71 o 
   1   8   1        0.11        0.80      8.30 o 
   2   8   1      436.85      411.26     12.02 o 
   3   8   1        0.33       -5.38      5.38 o 
   4   8   1      203.21      205.52     18.77 o 
   5   8   1      112.30       99.51      7.31 o 
   6   8   1       78.03       78.27     10.93 o 
   7   8   1       75.40       65.63      9.98 o 
   8   8   1       87.05       96.87     12.92 o 
   9   8   1      222.34      203.01     10.71 o 
  10   8   1        9.98      -16.46     18.93 o 
   1   9   1       38.61       33.17     10.78 o 
   2   9   1        4.49       15.80     11.93 o 
   3   9   1       79.23       60.95      7.68 o 
   4   9   1        1.01        1.63     12.02 o 
   5   9   1       46.89       47.65     11.94 o 
   6   9   1        0.02       15.36     13.19 o 
   1   0   2     2573.64     2633.90     14.82 o 
   2   0   2    19546.71    20730.46   1014.58 o 
   3   0   2       32.55       29.84      3.60 o 
   4   0   2    13428.10    13617.03    473.67 o 
   5   0   2     2127.67     2074.47     58.29 o 
   6   0   2     4134.75     4567.60    128.20 o 
   7   0   2     1253.19     1321.33     45.89 o 
   8   0   2      139.24      121.08      7.17 o 
   9   0   2      353.96      299.95      7.44 o 
  10   0   2       51.79       62.59      8.07 o 
  11   0   2        3.48        3.05      4.17 o 
  12   0   2      112.14      105.79      7.42 o 
  13   0   2     2031.34     2083.99     86.58 o 
  14   0   2        0.28       -6.11      6.11 o 
  15   0   2      837.75      899.53     51.95 o 
  16   0   2      186.49      200.83     12.40 o 
  17   0   2      656.16      814.66    102.21 o 
  18   0   2      271.91      292.18     23.07 o 
   1   1   2     7287.38     6839.76    180.85 o 
   2   1   2     1557.24     1543.43     30.68 o 
   3   1   2        3.44        7.50      0.99 o 
   4   1   2      908.79      828.81     27.22 o 
   5   1   2     3268.73     3263.26     88.32 o 
   6   1   2       41.26       58.08      3.06 o 
   7   1   2      876.93      908.79     28.47 o 
   8   1   2      294.89      297.53      8.81 o 
   9   1   2     3033.95     3049.78     74.83 o 
  10   1   2        3.04       10.15      2.95 o 
  11   1   2      497.64      525.97     14.74 o 
  12   1   2     1508.85     1548.73     57.66 o 
  13   1   2      341.61      365.18     15.66 o 
  14   1   2        1.56       -0.65      3.26 o 
  15   1   2       14.35       13.29      4.65 o 
  16   1   2       47.21       38.57      9.15 o 
  17   1   2        2.35        1.91      4.77 o 
  18   1   2       18.19        7.97     15.01 o 
   0   2   2     9181.24     9333.25    274.85 o 
   1   2   2     4499.21     4609.45    102.58 o 
   2   2   2     3497.91     3494.93     88.05 o 
   3   2   2       75.62       86.53      3.75 o 
   4   2   2       10.80       17.45      2.30 o 
   5   2   2      133.60      163.37      4.45 o 
   6   2   2      641.25      652.16     18.90 o 
   7   2   2      836.21      853.33     25.23 o 
   8   2   2       34.01       45.66      4.56 o 
   9   2   2      548.53      530.54     15.16 o 
  10   2   2      426.79      435.92     11.55 o 
  11   2   2      503.02      504.57     14.99 o 
  12   2   2      928.11      903.10     26.64 o 
  13   2   2      127.51      104.00      9.35 o 
  14   2   2       61.96       69.82      8.24 o 
  15   2   2        1.07       15.19      5.07 o 
  16   2   2       40.85       25.02      7.13 o 
  17   2   2       98.49      152.79     19.45 o 
  18   2   2       39.91       53.07     15.87 o 
   1   3   2     5903.65     6490.71    145.36 o 
   2   3   2     2508.72     2686.18     71.38 o 
   3   3   2      140.29      133.80      5.87 o 
   4   3   2      438.36      480.59     11.30 o 
   5   3   2      321.42      274.61      6.66 o 
   6   3   2      295.27      306.39      6.71 o 
   7   3   2       85.62       82.10      5.18 o 
   8   3   2        7.77        1.30      3.14 o 
   9   3   2      647.63      643.61     26.28 o 
  10   3   2        6.51        4.10      3.37 o 
  11   3   2      107.74      110.77      8.42 o 
  12   3   2      631.10      592.63      9.58 o 
  13   3   2       56.28       48.43      5.56 o 
  14   3   2        0.26        0.55      4.18 o 
  15   3   2        5.26       -3.37      5.89 o 
  16   3   2       18.46       44.51      9.71 o 
  17   3   2        3.13        5.60     13.40 o 
   0   4   2     1001.99     1015.59     39.43 o 
   1   4   2     1305.10     1383.63     32.52 o 
   2   4   2     2581.05     2599.81     64.08 o 
   3   4   2        5.99        5.96      2.82 o 
   4   4   2       17.20       20.22      2.24 o 
   5   4   2     1217.64     1208.95     34.46 o 
   6   4   2     1775.49     1881.92     70.93 o 
   7   4   2     1833.29     1975.69     65.31 o 
   8   4   2       13.98       18.58      2.81 o 
   9   4   2      785.78      788.03     19.03 o 
  10   4   2      429.53      412.55     16.82 o 
  11   4   2     1261.59     1268.99     35.73 o 
  12   4   2      238.75      237.40      7.51 o 
  13   4   2      111.36      113.15      9.29 o 
  14   4   2       39.14       25.77      6.57 o 
  15   4   2      179.28      199.54     11.99 o 
  16   4   2       14.77       11.49      5.60 o 
   1   5   2      258.12      211.32     13.54 o 
   2   5   2       12.66        9.01      2.65 o 
   3   5   2      762.38      723.22     19.21 o 
   4   5   2        1.90       -0.46      3.51 o 
   5   5   2     1522.46     1436.32     21.98 o 
   6   5   2       45.63       42.81      5.29 o 
   7   5   2      628.35      647.77     37.07 o 
   8   5   2       10.59        9.42      3.63 o 
   9   5   2      673.60      680.03     28.89 o 
  10   5   2       16.30        6.73      7.35 o 
  11   5   2      202.63      207.33      7.99 o 
  12   5   2      165.31      141.12      9.64 o 
  13   5   2      402.88      408.37     18.87 o 
  14   5   2       41.94       25.40      6.26 o 
  15   5   2        0.56       -7.56      7.56 o 
   0   6   2       62.58       46.91      9.50 o 
   1   6   2      109.26       86.46      4.04 o 
   2   6   2      373.16      344.90      8.78 o 
   3   6   2        1.31        3.92      3.05 o 
   4   6   2      525.53      546.29     21.48 o 
   5   6   2       30.09       25.88      6.58 o 
   6   6   2      146.15      143.12      9.59 o 
   7   6   2        6.49        4.79      5.48 o 
   8   6   2      108.30      115.25     14.05 o 
   9   6   2      121.11      144.04     10.55 o 
  10   6   2       32.17       35.86      8.33 o 
  11   6   2        0.05       -1.58      4.27 o 
  12   6   2        3.27       -0.87      6.16 o 
  13   6   2       28.89       25.67      6.47 o 
  14   6   2       20.16       53.28      7.28 o 
   1   7   2        9.85       11.29      5.24 o 
   2   7   2       48.95       37.83      6.21 o 
   3   7   2       40.19       44.10      7.44 o 
   4   7   2       12.72       10.44      5.48 o 
   5   7   2        0.03        0.62      4.64 o 
   6   7   2        2.52       -4.24      4.24 o 
   7   7   2        0.28       -4.48      5.00 o 
   8   7   2        2.35        6.33      4.91 o 
   9   7   2       16.88       10.88      8.35 o 
  10   7   2        1.12       -7.00      7.00 o 
  11   7   2        0.90       -3.66      5.87 o 
  12   7   2        4.58       19.64      6.55 o 
   0   8   2       61.91       59.52      8.87 o 
   1   8   2       29.88       19.07     11.78 o 
   2   8   2        0.21       -6.30      6.30 o 
   3   8   2        2.76        5.38      9.39 o 
   4   8   2        0.03       13.83      6.22 o 
   5   8   2       10.77       20.11      6.04 o 
   6   8   2       14.59        8.01      8.21 o 
   7   8   2        2.40       -8.18      8.18 o 
   8   8   2        0.03       -3.23      7.58 o 
   9   8   2       28.56       35.13     14.38 o 
  10   8   2        1.64        2.19     17.28 o 
   1   9   2      171.82      176.52     19.96 o 
   2   9   2        0.16       -7.20      7.20 o 
   3   9   2      126.68       97.16      8.49 o 
   4   9   2        7.05       14.79      7.13 o 
   5   9   2      136.66      143.62     14.47 o 
   1   1   3     5515.16     5216.70     89.09 o 
   2   1   3      819.50      764.33     19.13 o 
   3   1   3      550.16      571.75     18.90 o 
   4   1   3     4133.22     4332.82    129.23 o 
   5   1   3     1562.93     1588.11     38.44 o 
   6   1   3     3926.20     4106.15    116.47 o 
   7   1   3       92.33       92.86      4.39 o 
   8   1   3        0.65        6.15      3.36 o 
   9   1   3        4.80       14.96      3.07 o 
  10   1   3     2365.12     2344.84     69.51 o 
  11   1   3        1.09       -1.28      4.67 o 
  12   1   3       21.02       25.07      2.86 o 
  13   1   3      504.29      518.12     22.79 o 
  14   1   3      137.13      161.93      8.81 o 
  15   1   3        8.10        3.67      3.46 o 
  16   1   3        9.31       13.82      5.12 o 
  17   1   3        1.07       -0.29      8.56 o 
  18   1   3        3.65       -1.95      6.25 o 
   0   2   3    99298.23    97878.79   3506.05 o 
   1   2   3      622.32      679.61     18.89 o 
   2   2   3        8.77        6.88      1.24 o 
   3   2   3      737.02      732.12     21.76 o 
   4   2   3     5633.70     5582.86    123.09 o 
   5   2   3      618.02      625.56     19.14 o 
   6   2   3      876.14      783.72     22.13 o 
   7   2   3      547.63      572.88     12.14 o 
   8   2   3      493.52      431.90     11.88 o 
   9   2   3       34.29       29.95      5.12 o 
  10   2   3      305.08      302.35     15.38 o 
  11   2   3      429.73      451.41     15.95 o 
  12   2   3       93.76       76.41      6.05 o 
  13   2   3      143.76      140.54      7.78 o 
  14   2   3       58.77       32.20      5.91 o 
  15   2   3       57.91       65.52      6.74 o 
  16   2   3       79.33       97.01     26.57 o 
  17   2   3        0.02       -0.61      5.79 o 
  18   2   3       24.58        7.64      8.86 o 
   1   3   3      252.64      258.76      8.73 o 
   2   3   3      210.41      235.14      9.06 o 
   3   3   3      239.60      219.61      8.28 o 
   4   3   3       39.06       40.16      2.85 o 
   5   3   3     1005.18     1033.84     26.86 o 
   6   3   3      319.71      279.61     12.42 o 
   7   3   3       90.01      110.35      5.74 o 
   8   3   3       21.97        8.80      2.15 o 
   9   3   3      218.97      217.87      9.68 o 
  10   3   3      731.68      701.75     24.27 o 
  11   3   3      195.22      184.82      6.79 o 
  12   3   3        0.28        0.56      2.58 o 
  13   3   3       57.21       51.35      5.97 o 
  14   3   3     1245.70     1277.66     50.23 o 
  15   3   3        1.51       -0.87     12.22 o 
  16   3   3      424.99      436.53     25.49 o 
  17   3   3        5.13       -5.68      5.68 o 
   0   4   3    10505.40    11514.51    401.22 o 
   1   4   3     1181.61     1241.37     29.92 o 
   2   4   3     2444.80     2529.34     60.41 o 
   3   4   3       72.17       76.58      6.16 o 
   4   4   3     2115.42     2202.57     43.03 o 
   5   4   3      159.06      176.29     13.43 o 
   6   4   3     1768.11     1810.87     57.13 o 
   7   4   3       70.85       63.32      4.19 o 
   8   4   3      203.74      212.45     11.00 o 
   9   4   3        2.63       -0.65      2.89 o 
  10   4   3      115.01      101.07      9.50 o 
  11   4   3       18.49        2.89      3.79 o 
  12   4   3       96.46      110.51      4.58 o 
  13   4   3      167.39      165.90     14.67 o 
  14   4   3        0.54        2.66      4.93 o 
  15   4   3        0.40       -1.48      7.50 o 
  16   4   3        5.39       26.48     12.86 o 
   1   5   3        0.23       -1.82      2.89 o 
   2   5   3       58.65       68.54      5.60 o 
   3   5   3        7.11       12.17      2.55 o 
   4   5   3       61.32       65.05      4.88 o 
   5   5   3      478.16      493.42     17.84 o 
   6   5   3       20.80       15.02      5.03 o 
   7   5   3       16.93       19.61      3.75 o 
   8   5   3      512.62      502.07     23.59 o 
   9   5   3       20.00       13.77      3.95 o 
  10   5   3      200.09      199.56     12.39 o 
  11   5   3      221.14      224.63     25.06 o 
  12   5   3       16.47       17.36      8.12 o 
  13   5   3        1.00        3.33      5.86 o 
  14   5   3       32.00       39.87      7.60 o 
  15   5   3        1.52      -10.62     11.54 o 
   0   6   3     1304.12     1284.52     24.55 o 
   1   6   3       55.71       59.73      7.04 o 
   2   6   3       34.15       55.13     11.00 o 
   3   6   3       23.58       23.97      7.69 o 
   4   6   3      201.87      184.99     16.49 o 
   5   6   3       10.54        5.79      4.59 o 
   6   6   3       55.06       64.14      9.06 o 
   7   6   3        2.84       10.05      3.91 o 
   8   6   3       46.87       46.60      6.07 o 
   9   6   3       32.64       47.09      7.30 o 
  10   6   3       59.67       58.93      5.87 o 
  11   6   3       27.51       37.38      9.80 o 
  12   6   3        0.72       11.77      5.09 o 
  13   6   3       70.82       96.48     14.19 o 
  14   6   3        0.00       -5.00     10.81 o 
   1   7   3       68.26       56.79      6.61 o 
   2   7   3       40.99       35.82      6.25 o 
   3   7   3        2.55        7.20      7.77 o 
   4   7   3       18.17       29.64      6.38 o 
   5   7   3       14.72        9.61      6.86 o 
   6   7   3      202.39      217.26     13.25 o 
   7   7   3       52.86       66.91      5.56 o 
   8   7   3      228.47      229.26     13.56 o 
   9   7   3       24.05       26.15      9.24 o 
  10   7   3      436.76      483.78     49.40 o 
  11   7   3       29.86       17.32      8.56 o 
  12   7   3       11.06       -0.34      7.56 o 
   0   8   3      620.43      640.73     53.07 o 
   1   8   3       27.09       36.84      8.43 o 
   2   8   3      449.69      495.21     25.36 o 
   3   8   3       18.34       20.23     12.42 o 
   4   8   3      602.53      626.38     24.95 o 
   5   8   3        9.62       10.67      6.01 o 
   6   8   3      350.78      364.16     30.31 o 
   7   8   3        0.06       -4.83      6.96 o 
   8   8   3      220.32      237.15     20.97 o 
   9   8   3        5.06       -5.30      7.92 o 
   1   9   3        6.30       16.94     16.19 o 
   2   9   3        3.69       24.79     10.73 o 
   3   9   3       17.04       21.72      9.44 o 
   4   9   3       21.10        6.25      7.59 o 
   5   9   3       27.40       40.36      9.44 o 
   0   0   4     9219.18     9375.20    133.89 o 
   1   0   4    35778.47    33964.65    907.30 o 
   2   0   4    42499.54    41510.80   1074.68 o 
   3   0   4     2938.13     3215.16     94.32 o 
   4   0   4    26147.51    26554.01   1076.89 o 
   5   0   4    19528.31    19780.64    772.10 o 
   6   0   4     6480.42     6618.78    219.28 o 
   7   0   4      822.77      993.74     41.57 o 
   8   0   4      159.94      118.55      6.27 o 
   9   0   4        0.33       14.48      5.76 o 
  10   0   4     1036.24     1045.48     27.24 o 
  11   0   4     2466.94     2471.69    120.45 o 
  12   0   4     1882.31     1883.69     92.32 o 
  13   0   4       72.32       67.22     19.67 o 
  14   0   4      603.16      628.00     50.01 o 
  15   0   4      226.33      292.48     17.28 o 
  16   0   4       33.21       27.67     13.85 o 
  17   0   4      160.77      193.04     42.40 o 
  18   0   4        0.49       -1.88     12.08 o 
   1   1   4      144.76      126.03      4.99 o 
   2   1   4      385.97      393.48      8.13 o 
   3   1   4      497.50      470.66     13.66 o 
   4   1   4      643.02      633.28     18.36 o 
   5   1   4     3614.58     3902.65    102.42 o 
   6   1   4     3821.67     4167.09     94.17 o 
   7   1   4        3.47        2.13      1.82 o 
   8   1   4      554.17      609.62     20.43 o 
   9   1   4     2037.22     2035.91     43.90 o 
  10   1   4     1355.33     1392.12     41.30 o 
  11   1   4      489.06      486.12     22.17 o 
  12   1   4     1381.01     1445.76     60.62 o 
  13   1   4      165.43      173.08      6.77 o 
  14   1   4      453.47      468.45     21.03 o 
  15   1   4       74.14       80.86      8.52 o 
  16   1   4      186.10      191.10     15.62 o 
  17   1   4        0.00       21.80      7.88 o 
  18   1   4      156.82      189.24     19.88 o 
   0   2   4      298.11      288.72     11.04 o 
   1   2   4    13248.86    12795.51    271.48 o 
   2   2   4       40.76       45.55      2.98 o 
   3   2   4       24.26       43.95      3.54 o 
   4   2   4     3181.89     3211.92     63.49 o 
   5   2   4        1.15        5.90      1.51 o 
   6   2   4      650.56      694.49     21.53 o 
   7   2   4      248.53      262.95     10.40 o 
   8   2   4     1727.67     1760.21     45.05 o 
   9   2   4      379.59      386.79     17.02 o 
  10   2   4        9.75       15.04      5.25 o 
  11   2   4       79.54       79.98      7.34 o 
  12   2   4      513.67      492.50     19.58 o 
  13   2   4        8.61        3.41      3.83 o 
  14   2   4       20.44       23.44      7.58 o 
  15   2   4        2.22       -1.19      4.12 o 
  16   2   4       35.27       30.45      5.59 o 
  17   2   4        6.66       -5.39      5.39 o 
  18   2   4       47.58       58.04     10.30 o 
   1   3   4     1218.48     1256.01     26.28 o 
   2   3   4        0.07        4.71      1.37 o 
   3   3   4        0.18        4.32      1.71 o 
   4   3   4       50.22       41.80      1.73 o 
   5   3   4     2035.33     2044.87     51.92 o 
   6   3   4      167.61      138.78      6.86 o 
   7   3   4      237.03      263.25      9.13 o 
   8   3   4      242.18      248.59     12.21 o 
   9   3   4      141.75      122.45      5.70 o 
  10   3   4       63.78       54.50      5.08 o 
  11   3   4      108.59       88.85      7.53 o 
  12   3   4       91.52       83.72      4.08 o 
  13   3   4       31.71       26.74      5.13 o 
  14   3   4      146.91      111.66      9.65 o 
  15   3   4        1.86        6.40      4.70 o 
  16   3   4       41.43       41.49      9.75 o 
  17   3   4       56.28       62.02     12.36 o 
   0   4   4      295.57      263.56     16.44 o 
   1   4   4       18.88       14.51      3.49 o 
   2   4   4      748.69      739.03     25.60 o 
   3   4   4       91.47       83.91      5.85 o 
   4   4   4     3872.20     3885.00     78.53 o 
   5   4   4       89.09       89.65      4.90 o 
   6   4   4      734.47      791.65     27.10 o 
   7   4   4      194.40      216.57     10.79 o 
   8   4   4     1230.61     1287.57     47.85 o 
   9   4   4      140.25      126.66     11.52 o 
  10   4   4       44.49       42.30      3.65 o 
  11   4   4     1084.78     1112.09     26.52 o 
  12   4   4      186.63      166.37     12.41 o 
  13   4   4      150.05      159.58     11.56 o 
  14   4   4       51.15       55.33      7.12 o 
  15   4   4       70.47       58.56     12.08 o 
  16   4   4       23.29       21.56      5.82 o 
   1   5   4       67.71       62.30      5.56 o 
   2   5   4      713.42      714.00     16.30 o 
   3   5   4      338.13      333.43     15.39 o 
   4   5   4      231.70      239.10     14.38 o 
   5   5   4      318.26      276.96     15.24 o 
   6   5   4      719.53      694.70     17.58 o 
   7   5   4      618.79      625.22     21.41 o 
   8   5   4      285.24      283.54     16.63 o 
   9   5   4      552.36      489.05     18.77 o 
  10   5   4      656.96      645.95     31.77 o 
  11   5   4       64.85       62.70      4.94 o 
  12   5   4      734.55      787.46     29.76 o 
  13   5   4       27.47       21.81      8.13 o 
  14   5   4       92.50       94.32     10.78 o 
  15   5   4       26.44        8.68      6.28 o 
   0   6   4      665.81      629.09     36.51 o 
   1   6   4      159.62      151.09     13.24 o 
   2   6   4     2342.56     2339.48     55.67 o 
   3   6   4       76.23       81.00      8.50 o 
   4   6   4      792.30      807.18     47.14 o 
   5   6   4      647.80      684.67     27.77 o 
   6   6   4      131.46      130.43     11.58 o 
   7   6   4       19.69       27.15      3.76 o 
   8   6   4       16.77        8.44      4.65 o 
   9   6   4      142.81      169.41     15.05 o 
  10   6   4      117.43      138.74     11.68 o 
  11   6   4       45.99       54.04      8.37 o 
  12   6   4       55.61       47.64      9.50 o 
  13   6   4        9.53       10.19      8.21 o 
  14   6   4        6.59       -3.24     18.88 o 
   1   7   4      105.94      100.99      5.15 o 
   2   7   4       14.97       10.00      4.34 o 
   3   7   4       28.52       10.30      5.05 o 
   4   7   4        1.50        5.53      6.71 o 
   5   7   4       15.11       13.24      5.56 o 
   6   7   4        3.68       10.82      4.58 o 
   7   7   4        6.87        2.40     11.12 o 
   8   7   4        9.37       10.84      5.42 o 
   9   7   4        1.04        1.54      6.45 o 
  10   7   4        0.01       -0.58      8.18 o 
  11   7   4       20.39       33.52      5.98 o 
  12   7   4       14.73       11.31      8.36 o 
   0   8   4        1.94       -4.76     23.89 o 
   1   8   4        0.51       -3.19      7.53 o 
   2   8   4       97.06       86.91     11.07 o 
   3   8   4       21.66        4.57      5.65 o 
   4   8   4       12.87       26.93      7.54 o 
   5   8   4       28.78       24.13      6.79 o 
   6   8   4      128.38      137.33     19.63 o 
   7   8   4       12.06        0.51      6.76 o 
   8   8   4       42.64       23.56      7.52 o 
   9   8   4        2.36        3.79      8.14 o 
   1   9   4       15.03        4.64      9.52 o 
   2   9   4        7.77       12.64     14.43 o 
   3   9   4      117.09      110.04     11.44 o 
   4   9   4       30.07       26.64     11.25 o 
   5   9   4        3.59       23.82     12.67 o 
   1   1   5      558.85      551.69      8.18 o 
   2   1   5     1275.10     1326.66     26.56 o 
   3   1   5      925.72      923.60     22.95 o 
   4   1   5     1605.15     1638.37     40.07 o 
   5   1   5       63.86       29.32      2.87 o 
   6   1   5     1849.77     1956.45     41.98 o 
   7   1   5     1884.36     1961.98     44.51 o 
   8   1   5      203.67      212.86      6.48 o 
   9   1   5      833.66      800.82     16.86 o 
  10   1   5      392.54      400.62     12.84 o 
  11   1   5      327.39      334.29     12.12 o 
  12   1   5      674.03      646.80     20.09 o 
  13   1   5       48.21       41.54      4.78 o 
  14   1   5        9.50        7.74      4.02 o 
  15   1   5        3.24        1.19      4.30 o 
  16   1   5        0.44        3.00      6.69 o 
  17   1   5       15.31        9.74     10.06 o 
  18   1   5       38.73       52.38     12.72 o 
   0   2   5       20.39       31.83      1.72 o 
   1   2   5      993.79      939.62     19.98 o 
   2   2   5      629.27      641.16     16.80 o 
   3   2   5      710.88      751.14     22.33 o 
   4   2   5      142.86      178.25      7.57 o 
   5   2   5        0.96        2.80      1.85 o 
   6   2   5       75.51       76.01      4.41 o 
   7   2   5     2685.32     2831.82     66.29 o 
   8   2   5      139.76      135.14      5.68 o 
   9   2   5      357.13      296.56      9.29 o 
  10   2   5      299.47      276.61      9.66 o 
  11   2   5        4.83        4.39      2.71 o 
  12   2   5      465.22      481.00     18.04 o 
  13   2   5       71.37       75.77      8.71 o 
  14   2   5       11.24        0.14      4.86 o 
  15   2   5      129.43      137.86     12.46 o 
  16   2   5       15.24        6.26      6.79 o 
  17   2   5       60.64       86.49     11.47 o 
   1   3   5     3168.16     3269.59     78.55 o 
   2   3   5     1300.47     1387.23     22.78 o 
   3   3   5       25.84       24.92      2.83 o 
   4   3   5      190.74      193.91      6.71 o 
   5   3   5     1483.42     1441.32     33.13 o 
   6   3   5        1.36        8.48      2.10 o 
   7   3   5      113.54       81.44      4.56 o 
   8   3   5      336.47      312.92     10.26 o 
   9   3   5      643.37      601.01     15.90 o 
  10   3   5      381.06      415.06     20.51 o 
  11   3   5       57.50       47.53      4.64 o 
  12   3   5       99.16       99.15      9.46 o 
  13   3   5      473.18      492.22     21.16 o 
  14   3   5      135.40      121.01     11.70 o 
  15   3   5        2.97       12.84      4.98 o 
  16   3   5       10.47        6.42      5.06 o 
  17   3   5        0.95       -2.62      5.62 o 
   0   4   5     5384.77     5805.70    165.83 o 
   1   4   5     2339.89     2351.23     47.43 o 
   2   4   5     1807.63     1915.14     53.16 o 
   3   4   5       17.75       19.89      2.37 o 
   4   4   5       94.52       82.68      4.58 o 
   5   4   5       19.54       29.30      5.41 o 
   6   4   5       58.94       67.50      7.94 o 
   7   4   5       39.73       42.85      4.55 o 
   8   4   5       11.34       10.08      4.37 o 
   9   4   5      303.47      299.74     13.44 o 
  10   4   5      145.68      129.02      9.34 o 
  11   4   5       34.74       31.94      5.59 o 
  12   4   5       26.49       36.09      4.43 o 
  13   4   5      104.31       92.97     14.95 o 
  14   4   5        3.66        2.10      5.49 o 
  15   4   5      108.44      107.46     11.68 o 
  16   4   5        5.02       10.45     10.06 o 
   1   5   5      198.28      183.86      6.00 o 
   2   5   5     1343.05     1423.41     47.04 o 
   3   5   5       45.27       46.59      5.35 o 
   4   5   5      235.82      243.37     11.89 o 
   5   5   5       71.89       90.10      8.41 o 
   6   5   5      306.02      319.90     21.36 o 
   7   5   5      199.63      208.35     15.64 o 
   8   5   5       77.22       80.06      8.58 o 
   9   5   5      111.41       96.98      8.68 o 
  10   5   5       11.33       15.14      4.14 o 
  11   5   5       25.78        9.25      6.95 o 
  12   5   5       15.00       15.60      8.45 o 
  13   5   5      103.97       89.49     13.07 o 
  14   5   5        3.65        5.87      4.88 o 
  15   5   5        0.45       -6.45      8.57 o 
   0   6   5      510.42      513.05     15.09 o 
   1   6   5       33.17       23.67      5.63 o 
   2   6   5      218.07      195.00      6.80 o 
   3   6   5       59.31       47.38      6.90 o 
   4   6   5       56.62       75.97      8.68 o 
   5   6   5       50.85       52.02      7.26 o 
   6   6   5       65.39       47.56      4.91 o 
   7   6   5        5.68        1.48      6.87 o 
   8   6   5       91.37      103.01     12.60 o 
   9   6   5       54.77       39.98      7.33 o 
  10   6   5        1.55       18.97      9.07 o 
  11   6   5       23.03       41.04      9.61 o 
  12   6   5       45.53       38.66     10.55 o 
  13   6   5        1.82       15.81      9.57 o 
  14   6   5        4.19        4.30      7.43 o 
   1   7   5      145.68      157.34      9.23 o 
   2   7   5       78.30       80.83     17.43 o 
   3   7   5      132.98      174.75     11.98 o 
   4   7   5       17.92       14.71      6.61 o 
   5   7   5      343.90      370.52     24.87 o 
   6   7   5      450.97      444.67     10.48 o 
   7   7   5      136.97      155.98     21.84 o 
   8   7   5       33.56       32.70      5.77 o 
   9   7   5      330.93      331.32     10.72 o 
  10   7   5        1.61       -7.53      7.53 o 
  11   7   5       57.66       45.63     14.33 o 
  12   7   5       21.53       37.39     10.36 o 
   0   8   5       63.26       66.11     27.36 o 
   1   8   5       25.88        3.07     15.87 o 
   2   8   5       33.03       58.34      9.73 o 
   3   8   5       34.32       17.49      6.91 o 
   4   8   5       13.40        6.75      9.67 o 
   5   8   5       49.90       56.22     11.88 o 
   6   8   5        3.81       13.71      6.97 o 
   7   8   5      102.99      108.27     12.36 o 
   8   8   5        2.49       -6.90      6.90 o 
   9   8   5       58.82       62.20     17.25 o 
   1   9   5       98.27       85.50      9.77 o 
   2   9   5        8.15       -1.29     15.49 o 
   3   9   5       62.53       65.04     13.97 o 
   4   9   5        0.28       10.16     12.91 o 
   5   9   5       17.42       16.98     13.12 o 
   0   0   6    41123.68    41178.89   1125.78 o 
   1   0   6    11640.77    10751.40    265.68 o 
   2   0   6    22991.31    22620.03    653.84 o 
   3   0   6     3446.95     3655.83     81.23 o 
   4   0   6     9016.69     8974.69    304.38 o 
   5   0   6        0.55        1.29      1.50 o 
   6   0   6     5281.73     5143.45    201.06 o 
   7   0   6     1644.58     1893.09     81.23 o 
   8   0   6       20.50       41.63      5.18 o 
   9   0   6      213.07      223.73     14.86 o 
  10   0   6      217.95      203.37     17.72 o 
  11   0   6     1528.51     1549.74     81.46 o 
  12   0   6      545.34      540.78     29.94 o 
  13   0   6       21.49       32.84      7.90 o 
  14   0   6        8.35       15.32     10.60 o 
  15   0   6      474.38      510.95     22.34 o 
  16   0   6       11.56       10.16     14.16 o 
  17   0   6       23.31       32.20     21.04 o 
  18   0   6        1.11       -7.24     11.52 o 
   1   1   6        1.27        3.84      1.65 o 
   2   1   6       48.86       44.11      1.45 o 
   3   1   6     2044.40     1854.33     36.77 o 
   4   1   6       65.13       83.17      3.48 o 
   5   1   6     3958.15     4074.47     79.53 o 
   6   1   6      730.45      695.20     17.39 o 
   7   1   6      111.28      129.08      6.64 o 
   8   1   6      250.74      228.47     10.67 o 
   9   1   6      620.78      595.63     18.39 o 
  10   1   6     1939.55     1927.33     51.54 o 
  11   1   6      163.08      144.88     10.57 o 
  12   1   6      113.44      101.32     11.72 o 
  13   1   6       60.91       63.96      8.44 o 
  14   1   6      629.92      601.81     37.15 o 
  15   1   6       13.16      -11.31     12.16 o 
  16   1   6      299.92      318.64     32.75 o 
  17   1   6       22.92        4.12      8.59 o 
  18   1   6      211.95      243.81     21.53 o 
   0   2   6    12556.35    12291.66    308.51 o 
   1   2   6     2514.54     2449.41     40.80 o 
   2   2   6     1442.89     1402.18     22.36 o 
   3   2   6       21.26       36.68      3.11 o 
   4   2   6     2242.51     2343.12     58.00 o 
   5   2   6     5292.98     5630.36    130.70 o 
   6   2   6       54.94       69.87      2.30 o 
   7   2   6      295.12      264.22     10.59 o 
   8   2   6     1337.32     1366.39     34.08 o 
   9   2   6        3.67        3.47      3.11 o 
  10   2   6       56.97       39.13      3.89 o 
  11   2   6        0.03       -0.56      2.65 o 
  12   2   6       16.55       10.04      3.58 o 
  13   2   6        1.29        5.81      4.03 o 
  14   2   6       47.32       38.37      7.49 o 
  15   2   6       15.61       15.13      4.53 o 
  16   2   6        0.08        8.11      5.24 o 
  17   2   6       36.08       30.32     12.80 o 
   1   3   6        4.46        5.21      1.83 o 
   2   3   6      426.75      395.83     13.09 o 
   3   3   6      266.80      293.30      9.71 o 
   4   3   6        0.01        7.35      2.53 o 
   5   3   6     2128.96     2197.19     47.42 o 
   6   3   6      261.55      275.00     13.84 o 
   7   3   6       18.86       14.55      3.41 o 
   8   3   6       42.33       51.87      5.57 o 
   9   3   6       24.05       29.04      3.26 o 
  10   3   6      358.53      373.30     12.46 o 
  11   3   6      400.64      379.97     16.08 o 
  12   3   6      150.51      169.78      9.91 o 
  13   3   6       95.44       92.02     14.54 o 
  14   3   6        8.94        0.22      4.19 o 
  15   3   6        2.00        1.33      7.16 o 
  16   3   6       52.44       35.41     10.42 o 
  17   3   6        2.07        8.32      8.97 o 
   0   4   6    11430.29    11400.41    212.80 o 
   1   4   6     1493.89     1444.29     34.83 o 
   2   4   6       58.52       61.24      3.03 o 
   3   4   6        2.23        0.79      1.30 o 
   4   4   6     4531.63     4493.13     95.15 o 
   5   4   6     2845.75     2932.80     70.72 o 
   6   4   6      494.94      492.06     19.45 o 
   7   4   6        1.45        1.47      3.84 o 
   8   4   6     1212.45     1206.88     40.46 o 
   9   4   6      325.87      308.66     10.79 o 
  10   4   6       90.26       89.73      4.49 o 
  11   4   6       55.70       55.41      6.92 o 
  12   4   6       41.54       36.86      5.90 o 
  13   4   6       21.12       29.84      4.16 o 
  14   4   6       51.55       45.85      6.90 o 
  15   4   6       50.75       38.96      6.94 o 
  16   4   6        0.17        7.64      8.92 o 
   1   5   6      201.12      172.39      5.42 o 
   2   5   6      183.97      176.27      8.52 o 
   3   5   6      504.08      493.20     20.45 o 
   4   5   6       11.15        5.02      2.49 o 
   5   5   6      266.44      250.50      6.64 o 
   6   5   6      615.19      613.54     25.23 o 
   7   5   6       50.69       53.26      4.12 o 
   8   5   6      203.55      207.74     14.77 o 
   9   5   6       66.46       84.84      9.30 o 
  10   5   6      558.58      544.32     41.67 o 
  11   5   6       62.54       51.83      8.11 o 
  12   5   6       26.72       28.90      6.12 o 
  13   5   6       10.33        8.33      5.12 o 
  14   5   6      518.67      546.66     42.01 o 
  15   5   6        1.63        1.74      6.89 o 
   0   6   6     2463.71     2392.43     47.52 o 
   1   6   6      136.87      137.29      8.89 o 
   2   6   6      755.49      750.82     20.10 o 
   3   6   6       17.36       12.43      4.58 o 
   4   6   6      238.13      248.72      7.34 o 
   5   6   6       81.07       70.31      9.97 o 
   6   6   6      164.32      169.44     12.45 o 
   7   6   6      138.29      126.12     11.60 o 
   8   6   6       60.29       63.60      7.11 o 
   9   6   6       28.81       22.60      5.47 o 
  10   6   6        2.32       14.67      5.03 o 
  11   6   6      180.77      197.55      9.15 o 
  12   6   6        3.62       -0.81      8.47 o 
  13   6   6       34.54       47.19     10.37 o 
   1   7   6       36.35       38.59     10.96 o 
   2   7   6       16.99        1.74      9.49 o 
   3   7   6       21.32       14.34     11.04 o 
   4   7   6        1.88       -7.07      7.07 o 
   5   7   6        0.96        1.95      7.73 o 
   6   7   6       37.35       36.56      7.77 o 
   7   7   6       65.65       76.08     13.79 o 
   8   7   6       35.05       30.39      7.64 o 
   9   7   6       50.70       20.45      9.90 o 
  10   7   6       25.03       28.55      9.00 o 
  11   7   6        5.02        3.29      6.63 o 
   0   8   6      208.15      173.65     11.31 o 
   1   8   6        1.14       -0.38      5.44 o 
   2   8   6       21.55       31.15      8.19 o 
   3   8   6        1.21       -9.75     10.08 o 
   4   8   6        6.52       -5.95      5.95 o 
   5   8   6       28.08       43.36     17.73 o 
   6   8   6       10.74       -6.59     11.85 o 
   7   8   6        4.07        3.67      6.88 o 
   8   8   6       64.82       53.63      8.26 o 
   9   8   6        8.34        8.69     12.49 o 
   1   9   6      101.49      100.78     13.92 o 
   2   9   6        2.78       15.60     10.89 o 
   3   9   6       10.62        9.86     12.94 o 
   4   9   6        1.99       40.55     13.95 o 
   1   1   7      131.15      126.81      6.18 o 
   2   1   7      286.61      293.73      7.83 o 
   3   1   7      502.10      509.84     12.60 o 
   4   1   7       70.12       60.10      3.42 o 
   5   1   7     3676.35     3741.37     74.41 o 
   6   1   7     5497.73     5688.19    125.63 o 
   7   1   7       14.66       25.83      4.06 o 
   8   1   7      464.36      475.26     17.95 o 
   9   1   7      548.78      546.73     18.16 o 
  10   1   7      227.08      240.55      9.18 o 
  11   1   7       43.53       68.87      9.95 o 
  12   1   7        1.05       -3.11      3.11 o 
  13   1   7      195.70      163.12     14.89 o 
  14   1   7      101.56       99.68     10.47 o 
  15   1   7       46.91       50.72      7.12 o 
  16   1   7       32.41       14.62      8.02 o 
  17   1   7        0.18       -5.30      5.30 o 
   0   2   7     2220.58     2028.93     51.96 o 
   1   2   7      202.51      251.12      4.88 o 
   2   2   7     1919.21     1739.16     32.24 o 
   3   2   7      452.11      457.27     12.04 o 
   4   2   7     5232.03     5101.75    122.88 o 
   5   2   7     1697.10     1721.77     40.69 o 
   6   2   7     1164.90     1117.45     23.44 o 
   7   2   7       13.73       19.06      2.71 o 
   8   2   7      774.34      697.78     18.19 o 
   9   2   7       48.59       44.97      5.73 o 
  10   2   7      109.95      103.88      9.73 o 
  11   2   7      449.21      471.03     17.53 o 
  12   2   7       97.11       92.45      5.27 o 
  13   2   7        4.38        2.09      4.66 o 
  14   2   7      300.71      248.11     15.25 o 
  15   2   7        3.96        9.44      8.10 o 
  16   2   7        0.90        7.24      6.20 o 
  17   2   7        0.53        1.47      7.03 o 
   1   3   7      698.50      713.86     11.44 o 
   2   3   7      211.01      203.05      4.50 o 
   3   3   7      512.07      477.90     13.54 o 
   4   3   7        2.16        3.85      2.67 o 
   5   3   7        1.47        5.50      3.47 o 
   6   3   7      362.03      330.30     11.76 o 
   7   3   7       22.10       21.24      2.17 o 
   8   3   7      483.29      462.96     13.43 o 
   9   3   7      109.76       98.36      9.46 o 
  10   3   7      832.88      789.41     21.52 o 
  11   3   7      611.38      579.33     21.03 o 
  12   3   7      960.77      952.89     34.57 o 
  13   3   7      262.02      240.59     19.02 o 
  14   3   7      297.29      322.27     17.10 o 
  15   3   7      140.43      119.02     10.33 o 
  16   3   7       99.24       85.45      8.04 o 
   0   4   7      826.78      745.45     34.76 o 
   1   4   7       64.21       57.46      3.58 o 
   2   4   7     2714.77     2753.70     58.52 o 
   3   4   7      128.34      141.74      9.24 o 
   4   4   7     1860.93     1875.24     34.91 o 
   5   4   7     1181.24     1199.58     42.97 o 
   6   4   7      228.71      228.82     10.61 o 
   7   4   7       47.46       58.76      5.64 o 
   8   4   7      197.81      227.88      9.00 o 
   9   4   7      259.33      245.74     14.05 o 
  10   4   7      124.25      103.21      5.56 o 
  11   4   7      109.00       99.11      7.75 o 
  12   4   7       82.37       93.65      6.14 o 
  13   4   7        8.44       12.64      4.06 o 
  14   4   7        4.45        9.21      4.62 o 
  15   4   7        0.14       -3.26      4.72 o 
  16   4   7        1.58       20.86     16.30 o 
   1   5   7        7.04       12.47      2.50 o 
   2   5   7      324.80      317.28      9.78 o 
   3   5   7      182.25      179.43      6.66 o 
   4   5   7      284.41      245.63     10.18 o 
   5   5   7       39.37       41.34      6.28 o 
   6   5   7      111.48       94.77      5.19 o 
   7   5   7       47.90       31.58      5.16 o 
   8   5   7       33.06       29.00      4.42 o 
   9   5   7       72.74       93.18     13.31 o 
  10   5   7        4.02       18.37      6.48 o 
  11   5   7        2.39        0.65      5.88 o 
  12   5   7       89.15       80.54     10.11 o 
  13   5   7       19.92       23.70      8.72 o 
  14   5   7        7.69       11.75      5.79 o 
  15   5   7       20.52       38.21     12.59 o 
   0   6   7       32.31       13.84      5.36 o 
   1   6   7      316.14      326.76     15.09 o 
   2   6   7      146.24      159.70     11.45 o 
   3   6   7       14.71        2.92      5.95 o 
   4   6   7      183.51      205.72     13.41 o 
   5   6   7        8.80       15.70      4.28 o 
   6   6   7      227.53      230.04     23.39 o 
   7   6   7       31.67       23.90      9.21 o 
   8   6   7        2.25        3.23      3.93 o 
   9   6   7        2.61       12.43      6.49 o 
  10   6   7        3.40       10.62      6.04 o 
  11   6   7        9.97       -0.76      4.97 o 
  12   6   7        6.78       15.88      7.52 o 
  13   6   7        0.36       12.21      7.88 o 
   1   7   7       11.83        0.92     11.37 o 
   2   7   7      302.24      250.06     11.39 o 
   3   7   7      116.15      119.29     11.57 o 
   4   7   7      294.24      287.67     22.00 o 
   5   7   7      119.96      102.64     17.83 o 
   6   7   7       40.73        4.63     11.16 o 
   7   7   7       87.64       76.19     10.22 o 
   8   7   7      214.42      230.63      9.01 o 
   9   7   7        0.59        0.90      5.63 o 
  10   7   7       55.50       47.52     10.36 o 
  11   7   7        0.05       -8.75      8.75 o 
   0   8   7      471.37      638.62     35.67 o 
   1   8   7      118.21       84.89      7.70 o 
   2   8   7      541.33      552.45     24.74 o 
   3   8   7       32.44       33.31      7.42 o 
   4   8   7      131.40      173.11      9.08 o 
   5   8   7       14.10       30.36      7.43 o 
   6   8   7      112.65      142.50     20.14 o 
   7   8   7        1.11       -5.93      6.15 o 
   8   8   7      102.24       96.22     16.11 o 
   1   9   7       14.61       -6.58     15.64 o 
   2   9   7        0.99        9.88     15.64 o 
   3   9   7        0.00      -11.76     11.76 o 
   0   0   8     4276.30     4310.39    165.41 o 
   1   0   8     2231.86     2378.14     70.58 o 
   2   0   8      425.87      474.62     10.92 o 
   3   0   8        0.34        0.45      2.52 o 
   4   0   8     8369.92     8538.00    247.41 o 
   5   0   8      837.82      921.32     33.95 o 
   6   0   8        9.64       19.62      5.73 o 
   7   0   8     7582.41     7805.55    289.98 o 
   8   0   8     2001.75     1929.05     89.41 o 
   9   0   8     1306.36     1262.52     59.53 o 
  10   0   8      499.08      464.84     21.70 o 
  11   0   8      858.87      861.61     32.19 o 
  12   0   8       55.34       65.34     18.23 o 
  13   0   8       21.07       13.89      7.15 o 
  14   0   8      234.72      242.51     42.42 o 
  15   0   8      842.11      821.41    138.28 o 
  16   0   8       19.32       21.41     16.43 o 
  17   0   8      163.91      191.78     24.38 o 
   1   1   8     3087.25     3039.54     46.31 o 
   2   1   8        2.03        1.23      2.36 o 
   3   1   8      742.02      734.55     14.14 o 
   4   1   8     1426.70     1505.20     21.48 o 
   5   1   8     2496.22     2470.35     49.98 o 
   6   1   8      640.25      629.05     16.35 o 
   7   1   8     1884.74     1892.14     40.21 o 
   8   1   8      278.83      278.81     10.85 o 
   9   1   8      766.29      738.21     16.31 o 
  10   1   8     1173.59     1179.51     33.85 o 
  11   1   8      196.01      189.32      9.64 o 
  12   1   8       26.34       14.74      3.73 o 
  13   1   8      491.54      468.48     42.57 o 
  14   1   8      144.95      152.40     11.73 o 
  15   1   8        0.12       -7.44      7.44 o 
  16   1   8        0.02       -6.67      9.33 o 
  17   1   8        0.49       12.62      8.99 o 
   0   2   8      527.87      539.27     18.96 o 
   1   2   8     1418.14     1307.18     20.71 o 
   2   2   8        1.46        6.46      2.33 o 
   3   2   8      224.49      227.63      7.22 o 
   4   2   8      613.66      658.26     12.57 o 
   5   2   8      314.58      342.92      9.63 o 
   6   2   8        4.30        5.69      1.73 o 
   7   2   8        0.28       -1.68      2.23 o 
   8   2   8       17.74       23.07      5.56 o 
   9   2   8      244.24      208.34      9.48 o 
  10   2   8      576.58      520.39     20.59 o 
  11   2   8      399.75      370.78     12.38 o 
  12   2   8       63.94       39.42      5.55 o 
  13   2   8      365.61      359.40     14.05 o 
  14   2   8      157.56      119.60      8.43 o 
  15   2   8        0.17        7.29      5.59 o 
  16   2   8        0.64        0.97      7.20 o 
  17   2   8        9.94        4.15      6.60 o 
   1   3   8      257.68      218.07      5.55 o 
   2   3   8      539.19      541.65      9.17 o 
   3   3   8     1445.82     1456.54     37.12 o 
   4   3   8      185.66      203.78      5.30 o 
   5   3   8      850.46      760.33     24.42 o 
   6   3   8      262.91      251.24     10.90 o 
   7   3   8      153.85      125.91      5.23 o 
   8   3   8      215.23      192.32     11.37 o 
   9   3   8       13.81        8.80      4.61 o 
  10   3   8       35.86       34.29      5.39 o 
  11   3   8       37.15       27.79      4.79 o 
  12   3   8       10.26        6.40      3.92 o 
  13   3   8       30.31       17.43      3.68 o 
  14   3   8       15.56       17.18      8.72 o 
  15   3   8        1.51       -1.29      5.15 o 
  16   3   8       20.15       33.41     14.88 o 
   0   4   8      139.55      128.72      9.73 o 
   1   4   8      173.91      159.08      5.24 o 
   2   4   8       10.12        1.32      3.11 o 
   3   4   8      261.94      264.51     11.77 o 
   4   4   8        1.95        5.29      3.70 o 
   5   4   8      543.69      600.41     14.00 o 
   6   4   8       11.10       22.99      4.68 o 
   7   4   8      704.12      720.01     19.47 o 
   8   4   8      124.64      135.68      8.49 o 
   9   4   8     1088.28     1091.33     41.75 o 
  10   4   8       42.32       33.29      7.57 o 
  11   4   8        2.71        5.54      4.32 o 
  12   4   8      180.24      193.45     17.62 o 
  13   4   8      282.48      304.35     12.64 o 
  14   4   8       39.79       42.20      9.68 o 
  15   4   8       96.22       98.68     10.09 o 
   1   5   8     1848.61     1825.39     32.43 o 
   2   5   8      212.07      217.88      8.19 o 
   3   5   8      213.14      178.67     12.61 o 
   4   5   8       30.70       29.45      5.69 o 
   5   5   8      402.14      375.46     12.41 o 
   6   5   8     1545.50     1472.36     43.39 o 
   7   5   8      620.74      619.71     32.91 o 
   8   5   8       21.13       22.71      4.44 o 
   9   5   8      882.23      932.02     39.38 o 
  10   5   8      471.25      473.52     26.08 o 
  11   5   8      118.09      134.89     11.20 o 
  12   5   8       16.05       39.09      5.03 o 
  13   5   8       36.47       59.90      8.35 o 
  14   5   8       74.16       94.93     13.52 o 
   0   6   8     1605.68     1627.51     41.82 o 
   1   6   8       77.76       92.83     10.51 o 
   2   6   8      170.29      151.77     11.64 o 
   3   6   8       80.75       92.98      8.18 o 
   4   6   8      390.90      364.24     17.91 o 
   5   6   8        3.85       19.16     13.74 o 
   6   6   8       49.85       34.43      4.87 o 
   7   6   8      211.71      209.19     23.09 o 
   8   6   8       32.33       20.45      5.95 o 
   9   6   8        0.85        3.70      8.94 o 
  10   6   8       43.75       45.45      8.41 o 
  11   6   8       35.41       25.52      6.99 o 
  12   6   8       32.06       21.82     12.67 o 
  13   6   8       65.89       82.28     14.47 o 
   1   7   8       15.51        0.10      9.56 o 
   2   7   8        6.99       16.73      4.62 o 
   3   7   8        0.10       -6.31      7.69 o 
   4   7   8       28.03       16.56      9.90 o 
   5   7   8        3.34       22.24      5.48 o 
   6   7   8        0.15        5.98      5.31 o 
   7   7   8       16.24       14.67     10.20 o 
   8   7   8       10.79       34.18      8.51 o 
   9   7   8        0.11        2.32      6.03 o 
  10   7   8       28.29       34.01     14.15 o 
  11   7   8       10.28       31.95     17.90 o 
   0   8   8      140.11      108.18     13.09 o 
   1   8   8       77.98       93.09      9.75 o 
   2   8   8       25.63        9.39     15.21 o 
   3   8   8        0.00        0.18      7.13 o 
   4   8   8       42.84       24.67     12.56 o 
   5   8   8       27.67       29.85      9.53 o 
   6   8   8       13.99      -12.85     12.85 o 
   7   8   8       94.52      115.56     12.48 o 
   8   8   8       15.38       43.28     15.91 o 
   1   9   8      128.92      227.17     23.60 o 
   2   9   8        3.02       35.12     18.38 o 
   1   1   9       32.55       17.08      2.51 o 
   2   1   9     3074.83     3169.66     59.52 o 
   3   1   9      239.94      201.92      6.67 o 
   4   1   9      206.85      171.70      8.09 o 
   5   1   9        0.32        5.45      2.15 o 
   6   1   9      667.99      724.14     23.20 o 
   7   1   9        0.58        1.76      2.40 o 
   8   1   9      132.65      109.42      6.22 o 
   9   1   9      188.34      204.67     14.50 o 
  10   1   9        0.25       -1.86      3.14 o 
  11   1   9        7.13        5.59      3.05 o 
  12   1   9       11.43        6.49      6.66 o 
  13   1   9      158.19      147.19     18.89 o 
  14   1   9       18.52       20.53      6.51 o 
  15   1   9       64.45       45.64     15.65 o 
  16   1   9        6.34        8.23      5.42 o 
  17   1   9       57.73       79.34      9.78 o 
   0   2   9     2207.75     2251.55     34.13 o 
   1   2   9      498.91      492.06     13.49 o 
   2   2   9      248.01      212.68      6.19 o 
   3   2   9      302.37      299.84      5.88 o 
   4   2   9     1481.95     1422.68     22.66 o 
   5   2   9     1928.55     1925.62     49.53 o 
   6   2   9      256.99      237.43      7.94 o 
   7   2   9      890.27      907.24     19.46 o 
   8   2   9       25.73       20.52      4.92 o 
   9   2   9      146.96      155.46      9.40 o 
  10   2   9       12.42       18.41      5.40 o 
  11   2   9       57.44       60.08      7.40 o 
  12   2   9        4.87       -4.30      4.30 o 
  13   2   9      104.29       98.67      8.65 o 
  14   2   9        0.02       -6.45      6.45 o 
  15   2   9      105.69      135.01     18.40 o 
  16   2   9       67.26       52.93     14.23 o 
  17   2   9       17.35       11.67     10.97 o 
   1   3   9       53.96       41.64      4.84 o 
   2   3   9        8.10       19.04      2.52 o 
   3   3   9     1259.03     1200.42     23.81 o 
   4   3   9       50.83       67.49      7.02 o 
   5   3   9     2727.08     2634.16     53.91 o 
   6   3   9      504.31      474.81     18.45 o 
   7   3   9        0.22        1.72      2.31 o 
   8   3   9       75.22       86.65      5.45 o 
   9   3   9      205.73      217.76     18.69 o 
  10   3   9      466.88      428.94     16.07 o 
  11   3   9       52.05       46.46      5.54 o 
  12   3   9       10.88        7.50      4.37 o 
  13   3   9        0.31       -0.71      5.23 o 
  14   3   9       60.12       45.52      6.43 o 
  15   3   9       15.01       11.50      7.61 o 
  16   3   9       55.97       49.41     13.00 o 
   0   4   9     1630.17     1609.74     34.73 o 
   1   4   9      181.62      197.04      9.65 o 
   2   4   9      255.38      232.82      9.60 o 
   3   4   9       63.14       56.44      4.11 o 
   4   4   9      488.94      526.10     18.90 o 
   5   4   9       58.34       69.82      8.65 o 
   6   4   9        3.53        4.73      3.59 o 
   7   4   9      345.84      323.77     15.13 o 
   8   4   9      137.14      145.64     10.39 o 
   9   4   9       11.96       12.65      5.38 o 
  10   4   9        9.98       14.66      4.62 o 
  11   4   9      665.54      681.42     25.20 o 
  12   4   9       38.04       28.05      6.07 o 
  13   4   9        2.72       -5.97      5.97 o 
  14   4   9        0.95       -1.95     10.42 o 
  15   4   9       31.24       16.79      6.43 o 
   1   5   9      116.18      112.85      3.86 o 
   2   5   9       20.06       19.20      2.85 o 
   3   5   9       43.83       59.29      9.08 o 
   4   5   9        0.82       -2.85      2.85 o 
   5   5   9        3.85        6.15      4.33 o 
   6   5   9      185.84      194.16     17.24 o 
   7   5   9      245.28      252.26     19.27 o 
   8   5   9       36.48       60.59      9.13 o 
   9   5   9      125.90      125.89     12.73 o 
  10   5   9       26.22       11.02      4.20 o 
  11   5   9      209.75      217.82     13.12 o 
  12   5   9       25.29       15.68      4.50 o 
  13   5   9        1.77        1.15      6.33 o 
  14   5   9       42.76       38.04      5.94 o 
   0   6   9       27.43       34.03      5.57 o 
   1   6   9      157.30      157.24     10.49 o 
   2   6   9        0.11       -0.04      4.25 o 
   3   6   9        5.47        4.38      6.95 o 
   4   6   9       86.94      102.28     15.73 o 
   5   6   9        4.87       19.60      4.48 o 
   6   6   9        1.40       -5.38      5.99 o 
   7   6   9       18.06       21.01      8.10 o 
   8   6   9       59.87       47.38     11.70 o 
   9   6   9       38.35       40.75      9.90 o 
  10   6   9        3.35       29.16      5.30 o 
  11   6   9      119.15      117.97      8.86 o 
  12   6   9       30.11       44.54     10.77 o 
  13   6   9        7.54       37.37     14.57 o 
   1   7   9      188.71      212.87     20.37 o 
   2   7   9        2.98       11.67      8.18 o 
   3   7   9       41.80       53.22      5.81 o 
   4   7   9        6.51        3.85      7.20 o 
   5   7   9      391.86      359.71     20.00 o 
   6   7   9        3.12       -2.55      8.81 o 
   7   7   9       20.50       -5.36      9.92 o 
   8   7   9       14.51       33.06     12.13 o 
   9   7   9       42.09       43.28     12.19 o 
  10   7   9      107.79       96.48     19.39 o 
  11   7   9       26.60       13.72     12.22 o 
   0   8   9      521.63      494.00     20.15 o 
   1   8   9       28.71       21.51      8.85 o 
   2   8   9       80.35       67.45     10.61 o 
   3   8   9        0.18       12.62     12.83 o 
   4   8   9      148.00      189.18     19.13 o 
   5   8   9       77.18       89.42     30.41 o 
   6   8   9       19.36       23.11      6.73 o 
   7   8   9        0.08        6.20     11.56 o 
   8   8   9       22.64      -17.80     20.85 o 
   0   0  10     2447.75     2180.75     50.88 o 
   1   0  10     4060.70     4276.82     87.62 o 
   2   0  10     5233.14     5096.35    131.12 o 
   3   0  10     6298.00     6201.08    136.24 o 
   4   0  10     9348.34     9152.93    276.65 o 
   5   0  10     2512.83     2632.46     83.81 o 
   6   0  10     3665.51     3548.91    122.89 o 
   7   0  10     1788.05     1887.56     57.94 o 
   8   0  10     2697.53     2679.99    123.24 o 
   9   0  10      204.76      207.25     21.34 o 
  10   0  10        7.37        6.24      5.07 o 
  11   0  10      336.47      355.44     11.72 o 
  12   0  10      275.52      310.80     37.72 o 
  13   0  10       69.11       91.41     18.70 o 
  14   0  10       22.50        7.17      8.87 o 
  15   0  10        2.20       -8.77      8.77 o 
  16   0  10       17.17       31.19     11.01 o 
  17   0  10        3.26       63.65     16.74 o 
   1   1  10      545.11      527.17     12.03 o 
   2   1  10      931.69      930.94     15.75 o 
   3   1  10      302.19      323.04      7.94 o 
   4   1  10       65.52       60.18      4.90 o 
   5   1  10      273.12      315.76     10.62 o 
   6   1  10     1680.17     1754.64     45.07 o 
   7   1  10      149.88      149.91      6.30 o 
   8   1  10     1568.57     1531.92     36.34 o 
   9   1  10       13.60       18.17      5.07 o 
  10   1  10      975.55      944.32     53.60 o 
  11   1  10      204.98      208.82     12.64 o 
  12   1  10      479.74      408.63     36.95 o 
  13   1  10        3.83        2.54      4.62 o 
  14   1  10      426.52      450.57     38.81 o 
  15   1  10      103.89      109.22      9.61 o 
  16   1  10      145.38      154.67     12.60 o 
  17   1  10       31.85       32.92     15.91 o 
   0   2  10     3539.22     3575.72     49.62 o 
   1   2  10       71.26       74.81      4.99 o 
   2   2  10      588.27      551.12     13.58 o 
   3   2  10      897.47      900.35     18.48 o 
   4   2  10        0.09        0.70      2.20 o 
   5   2  10      157.04      133.53      6.85 o 
   6   2  10       59.71       61.74      3.56 o 
   7   2  10     1336.87     1359.76     25.49 o 
   8   2  10       12.03       15.02      4.44 o 
   9   2  10      316.35      306.89     19.67 o 
  10   2  10      257.52      210.88     12.22 o 
  11   2  10       30.82       28.91      4.55 o 
  12   2  10        4.43        4.94      5.86 o 
  13   2  10       49.05       70.12      8.70 o 
  14   2  10       62.58       73.09     10.49 o 
  15   2  10       30.30       47.35     11.37 o 
  16   2  10        1.21        8.98     10.22 o 
   1   3  10       10.21       14.89      2.46 o 
   2   3  10        0.79        0.69      3.08 o 
   3   3  10        0.01        0.96      1.81 o 
   4   3  10        1.88        1.26      2.59 o 
   5   3  10       16.79       22.77      3.37 o 
   6   3  10      148.25      165.22      7.94 o 
   7   3  10      258.48      246.02      9.64 o 
   8   3  10      270.61      251.14     12.60 o 
   9   3  10       55.46       44.31      6.04 o 
  10   3  10      470.72      428.81     21.86 o 
  11   3  10        4.57        7.54      4.44 o 
  12   3  10       15.45       13.85      5.89 o 
  13   3  10        3.76       -0.40      4.72 o 
  14   3  10       26.60       18.22      4.49 o 
  15   3  10       51.58       67.07     11.39 o 
  16   3  10       53.41       52.99     12.66 o 
   0   4  10     1833.65     1845.39     46.70 o 
   1   4  10        0.54        5.08      3.32 o 
   2   4  10     2402.63     2342.06     34.44 o 
   3   4  10      183.77      160.33      9.75 o 
   4   4  10     1053.04     1037.30     23.74 o 
   5   4  10        4.25       13.12      5.20 o 
   6   4  10      991.49      952.75     35.29 o 
   7   4  10      298.22      274.63     13.20 o 
   8   4  10      144.82      148.45      9.47 o 
   9   4  10       87.69       93.67      8.20 o 
  10   4  10      224.87      240.38     21.39 o 
  11   4  10        9.65        8.43      5.16 o 
  12   4  10        9.30       24.40      7.06 o 
  13   4  10       89.61       79.25      5.41 o 
  14   4  10      138.59      108.85     12.03 o 
  15   4  10       21.99       32.53      7.07 o 
   1   5  10       90.55       90.00      8.38 o 
   2   5  10      167.98      162.38      6.78 o 
   3   5  10       51.68       53.92      5.78 o 
   4   5  10      354.77      376.42     17.16 o 
   5   5  10      292.93      266.46     10.37 o 
   6   5  10      404.32      403.27     13.74 o 
   7   5  10        0.01        5.20      3.59 o 
   8   5  10      860.00      902.43     41.38 o 
   9   5  10        0.87       -0.71      6.52 o 
  10   5  10       75.24       78.80      8.77 o 
  11   5  10       20.22       27.80      7.41 o 
  12   5  10      426.98      432.88     24.92 o 
  13   5  10       26.43       30.86      7.02 o 
  14   5  10      242.33      266.09     17.60 o 
   0   6  10      682.45      728.25     36.06 o 
   1   6  10       14.01       32.80      6.28 o 
   2   6  10      412.40      389.55     16.20 o 
   3   6  10      522.47      535.66     17.37 o 
   4   6  10      176.86      169.36      9.71 o 
   5   6  10      283.50      271.12     23.31 o 
   6   6  10      198.02      190.13     16.56 o 
   7   6  10        0.46       -1.53      6.79 o 
   8   6  10      238.37      247.82     23.23 o 
   9   6  10        1.53       17.43      9.00 o 
  10   6  10       89.38       88.55      9.73 o 
  11   6  10       48.23       49.50      9.17 o 
  12   6  10       10.67        9.57      7.10 o 
   1   7  10        1.29        7.72      4.93 o 
   2   7  10      100.72       77.22     11.94 o 
   3   7  10        4.34        8.89      7.78 o 
   4   7  10       45.81       51.50     12.83 o 
   5   7  10       72.96       69.21     13.09 o 
   6   7  10       35.23       16.98     12.03 o 
   7   7  10        0.98       11.52     12.27 o 
   8   7  10        5.36       -0.98      9.90 o 
   9   7  10       51.37       36.75      9.98 o 
  10   7  10       19.16       36.54      7.65 o 
   0   8  10        8.87       41.21     14.27 o 
   1   8  10       48.89       21.29      7.94 o 
   2   8  10       44.06       49.48     15.84 o 
   3   8  10       63.71       78.88     16.16 o 
   4   8  10        0.01       14.94      7.85 o 
   5   8  10        1.56       14.56     15.06 o 
   6   8  10       63.97       42.73      8.68 o 
   7   8  10        1.15      -10.04     19.75 o 
   1   1  11      996.82      922.16     12.09 o 
   2   1  11      137.72      101.53      5.52 o 
   3   1  11      102.07      100.46      5.62 o 
   4   1  11     3787.82     3854.01     64.04 o 
   5   1  11      601.76      605.77     12.46 o 
   6   1  11     1178.18     1167.89     26.06 o 
   7   1  11       29.77       25.27      2.08 o 
   8   1  11       23.14       23.57      4.29 o 
   9   1  11       44.90       64.14      5.83 o 
  10   1  11       94.88       84.67      6.73 o 
  11   1  11       42.14       30.86      6.12 o 
  12   1  11       54.74       32.06      8.80 o 
  13   1  11       73.76       48.33      5.78 o 
  14   1  11      237.65      259.63     18.48 o 
  15   1  11       12.67       29.87      6.12 o 
  16   1  11        3.24       -7.39     19.01 o 
  17   1  11        8.63       10.97     16.74 o 
   0   2  11     3150.68     3205.35     65.11 o 
   1   2  11      122.17      114.02      6.24 o 
   2   2  11        3.36       15.24      2.99 o 
   3   2  11      196.27      207.95      5.49 o 
   4   2  11     1537.88     1473.09     31.80 o 
   5   2  11       77.75       65.24      4.55 o 
   6   2  11       82.05       76.87      5.96 o 
   7   2  11      709.28      692.35     16.21 o 
   8   2  11     1308.66     1324.02     39.54 o 
   9   2  11      354.95      360.22     16.54 o 
  10   2  11       40.97       46.09      6.17 o 
  11   2  11       51.33       40.53      9.14 o 
  12   2  11       23.26       19.45      4.37 o 
  13   2  11        3.19        8.58      4.44 o 
  14   2  11        0.04        9.49      5.97 o 
  15   2  11       42.81       52.62      8.83 o 
  16   2  11        5.57       -8.79      8.79 o 
   1   3  11      169.76      140.14      5.10 o 
   2   3  11        0.35       -3.59      3.59 o 
   3   3  11      195.12      183.28      7.41 o 
   4   3  11        3.13       -2.69      2.69 o 
   5   3  11        3.50        8.39      3.31 o 
   6   3  11      633.34      588.65     14.08 o 
   7   3  11     1574.13     1534.83     36.05 o 
   8   3  11        2.23        1.11      3.51 o 
   9   3  11      445.94      468.86     22.27 o 
  10   3  11     1910.82     1839.43     59.89 o 
  11   3  11      230.18      215.06     10.91 o 
  12   3  11       96.80      114.91     16.30 o 
  13   3  11      119.71      121.30     14.21 o 
  14   3  11      120.67      132.45     11.99 o 
  15   3  11        1.96       18.98      5.81 o 
  16   3  11        5.03       21.95     16.19 o 
   0   4  11      153.44      131.52     13.48 o 
   1   4  11      255.06      237.52      9.69 o 
   2   4  11       27.02       29.69      4.75 o 
   3   4  11       99.59       93.86      6.89 o 
   4   4  11      963.26      949.48     22.01 o 
   5   4  11       12.97       24.04      5.41 o 
   6   4  11      173.93      164.83      7.49 o 
   7   4  11      355.40      319.66     12.64 o 
   8   4  11        0.36        6.63      3.25 o 
   9   4  11        6.04       13.71      3.06 o 
  10   4  11       85.00       84.12      7.48 o 
  11   4  11       16.84       12.64      3.83 o 
  12   4  11        7.26        4.35      4.36 o 
  13   4  11      139.09      116.74      8.45 o 
  14   4  11        2.55       -3.62      5.47 o 
  15   4  11       38.46       29.00     14.34 o 
   1   5  11      386.62      359.51     10.75 o 
   2   5  11      101.51       94.68      8.80 o 
   3   5  11       11.97        9.25      6.80 o 
   4   5  11      244.63      243.59     14.83 o 
   5   5  11       30.94       29.78      4.04 o 
   6   5  11      193.53      179.01     15.49 o 
   7   5  11        1.77       -0.79      5.21 o 
   8   5  11       32.89       28.12      9.04 o 
   9   5  11        3.61        3.80      7.09 o 
  10   5  11        0.49       -3.73      3.93 o 
  11   5  11        2.27       -4.26      4.26 o 
  12   5  11        0.50        9.44      7.82 o 
  13   5  11        5.92       16.56      5.03 o 
  14   5  11       22.48        8.80     13.17 o 
   0   6  11       18.70       22.17      5.04 o 
   1   6  11       88.07       80.31      8.13 o 
   2   6  11        6.80        7.27      4.73 o 
   3   6  11       28.89       19.76      9.38 o 
   4   6  11      165.18      200.55     12.13 o 
   5   6  11        0.02        8.08      7.88 o 
   6   6  11        0.97        7.27      5.53 o 
   7   6  11      111.26      115.69     13.40 o 
   8   6  11        5.86       17.45      9.08 o 
   9   6  11        0.47        4.67      5.46 o 
  10   6  11        3.82        4.72      9.01 o 
  11   6  11        1.54       14.68      5.37 o 
  12   6  11        5.07       29.00     15.88 o 
   1   7  11      394.69      444.13     14.57 o 
   2   7  11      192.26      226.88     20.18 o 
   3   7  11      185.34      195.51     14.56 o 
   4   7  11       79.46       95.77     13.38 o 
   5   7  11        0.48        1.25      5.97 o 
   6   7  11      215.92      175.25     17.52 o 
   7   7  11       67.38       88.85     12.11 o 
   8   7  11        0.91        2.02      8.51 o 
   9   7  11       34.49       30.47      7.57 o 
  10   7  11      118.81      138.68     15.80 o 
   0   8  11      255.41      209.87     16.24 o 
   1   8  11       11.94        6.88      7.80 o 
   2   8  11        2.30        7.59     11.75 o 
   3   8  11       54.27       73.23     14.57 o 
   4   8  11      149.63      164.57      9.69 o 
   5   8  11        0.76       -8.42     13.24 o 
   6   8  11       21.15       21.37     10.19 o 
   0   0  12       45.16       59.41      5.98 o 
   1   0  12      286.37      283.46     13.58 o 
   2   0  12       39.52       25.87      5.44 o 
   3   0  12     1260.57     1333.25     31.07 o 
   4   0  12      703.45      713.01     18.40 o 
   5   0  12     2147.31     2068.81     53.13 o 
   6   0  12      106.63       79.81     10.40 o 
   7   0  12     1530.85     1626.71     51.50 o 
   8   0  12      797.11      813.93     33.98 o 
   9   0  12     1768.78     1748.72    118.17 o 
  10   0  12       23.94       30.07      4.91 o 
  11   0  12      665.07      659.44     49.42 o 
  12   0  12       22.13       13.73      5.88 o 
  13   0  12      805.52      883.95     43.35 o 
  14   0  12       20.88       14.89      8.82 o 
  15   0  12      113.00      136.34     30.73 o 
  16   0  12      211.70      230.91     16.87 o 
   1   1  12      777.52      685.06     14.66 o 
   2   1  12      701.43      745.26     19.56 o 
   3   1  12     1994.68     1994.85     37.77 o 
   4   1  12       45.68       61.42      4.48 o 
   5   1  12     1431.19     1358.43     18.41 o 
   6   1  12        5.87        0.25      3.46 o 
   7   1  12      205.54      230.14      9.89 o 
   8   1  12       23.01       22.65      5.02 o 
   9   1  12      229.95      243.49     10.47 o 
  10   1  12       87.33       69.24     11.86 o 
  11   1  12       28.97       43.28      6.13 o 
  12   1  12        5.81       16.12      5.84 o 
  13   1  12       54.81       58.19     11.09 o 
  14   1  12       23.84       14.55      7.65 o 
  15   1  12        5.13       13.50      7.72 o 
  16   1  12       35.19       47.30     14.73 o 
   0   2  12      153.95      189.44     18.94 o 
   1   2  12      259.78      231.13      8.34 o 
   2   2  12      478.53      486.26      8.23 o 
   3   2  12      484.51      476.61     10.61 o 
   4   2  12      239.82      262.52      9.46 o 
   5   2  12       21.71       16.17      4.52 o 
   6   2  12       32.50       26.91      2.78 o 
   7   2  12       14.53        8.59      3.04 o 
   8   2  12      187.29      173.18     11.76 o 
   9   2  12      315.69      278.64     10.43 o 
  10   2  12        7.76        5.09      4.25 o 
  11   2  12       47.46       47.80      4.84 o 
  12   2  12        6.48       17.50      5.95 o 
  13   2  12       34.30       27.73     14.56 o 
  14   2  12        5.54        1.85      5.67 o 
  15   2  12       82.95       51.30      9.85 o 
  16   2  12        1.16       14.31      8.64 o 
   1   3  12       36.39       43.96      4.40 o 
   2   3  12      177.96      172.90      8.30 o 
   3   3  12     1068.78     1109.99     21.31 o 
   4   3  12        4.47       -1.35      3.51 o 
   5   3  12        0.58        3.38      3.28 o 
   6   3  12      319.14      314.26      9.52 o 
   7   3  12      764.57      750.92     26.81 o 
   8   3  12      158.05      144.41      7.45 o 
   9   3  12       30.87       21.69      6.72 o 
  10   3  12        4.90       11.84      3.35 o 
  11   3  12        2.77        9.84      3.96 o 
  12   3  12        1.04        0.18      4.13 o 
  13   3  12       28.91       46.34     10.91 o 
  14   3  12       27.89       28.31      8.20 o 
  15   3  12       16.84       15.84      6.32 o 
   0   4  12      330.66      336.58     21.37 o 
   1   4  12       59.42       70.55      5.20 o 
   2   4  12      406.81      403.55     18.66 o 
   3   4  12      992.40      949.13     19.69 o 
   4   4  12      735.05      723.65     15.44 o 
   5   4  12      162.80      149.42     13.07 o 
   6   4  12      102.74       81.77      7.76 o 
   7   4  12        0.07       -1.23      3.02 o 
   8   4  12        4.39       -2.97      2.97 o 
   9   4  12       53.09       63.32     12.34 o 
  10   4  12       38.63       39.83      4.74 o 
  11   4  12      140.30      123.49      8.19 o 
  12   4  12        0.34        5.28      4.87 o 
  13   4  12      143.57      164.18     19.03 o 
  14   4  12        0.87       -2.35      7.17 o 
   1   5  12      949.27      932.39     21.22 o 
   2   5  12        1.03       -2.78      2.78 o 
   3   5  12       96.88       93.36     13.64 o 
   4   5  12       43.17       36.46      8.73 o 
   5   5  12     1556.08     1638.71     23.42 o 
   6   5  12       91.57       96.95      4.91 o 
   7   5  12        7.57        9.16      6.11 o 
   8   5  12       49.04       36.93      6.00 o 
   9   5  12      328.18      383.30     20.32 o 
  10   5  12       98.56       94.85     11.62 o 
  11   5  12        0.08        0.16      5.39 o 
  12   5  12       29.04       19.65      6.23 o 
  13   5  12       53.57       39.15      7.90 o 
   0   6  12        1.55       17.03     13.00 o 
   1   6  12      120.54      118.96      8.04 o 
   2   6  12        0.81       -4.03      5.50 o 
   3   6  12      484.96      506.92     21.56 o 
   4   6  12       12.25        8.05      4.10 o 
   5   6  12      113.35      132.05      6.67 o 
   6   6  12       11.04       15.44     14.64 o 
   7   6  12       22.06       21.38      8.99 o 
   8   6  12        5.99       -2.45      4.81 o 
   9   6  12       18.92       35.72      6.70 o 
  10   6  12       49.81       54.18      6.87 o 
  11   6  12      154.84      154.89     20.81 o 
  12   6  12       44.67       52.68     17.56 o 
   1   7  12        0.29       10.14      5.03 o 
   2   7  12       16.31       39.89      7.70 o 
   3   7  12        0.24       12.10      6.79 o 
   4   7  12        1.14       17.69      5.61 o 
   5   7  12        1.63       22.06      5.73 o 
   6   7  12        2.08       19.83      7.69 o 
   7   7  12        1.53       -4.56     10.06 o 
   8   7  12       37.53       74.55     15.05 o 
   9   7  12        0.17       27.63     11.32 o 
   0   8  12        7.84       14.32     11.52 o 
   1   8  12       88.52      119.87     24.15 o 
   2   8  12        1.17       27.96     13.78 o 
   3   8  12        7.78       29.71     12.08 o 
   4   8  12       38.84       60.26      7.41 o 
   5   8  12       14.63       31.74      8.58 o 
   1   1  13      655.27      663.07     14.05 o 
   2   1  13       95.00       85.06      4.43 o 
   3   1  13      305.58      339.77     12.17 o 
   4   1  13      705.72      653.07     14.52 o 
   5   1  13       71.05       77.32      5.85 o 
   6   1  13      406.28      406.68      7.14 o 
   7   1  13      182.84      173.86     14.07 o 
   8   1  13      334.34      349.99      6.52 o 
   9   1  13      766.16      761.94     25.18 o 
  10   1  13       34.62       26.41      4.86 o 
  11   1  13       10.52        4.91      4.23 o 
  12   1  13        5.69       -4.70      4.87 o 
  13   1  13       21.86       16.43      5.23 o 
  14   1  13       46.67       53.20     12.34 o 
  15   1  13       10.07       14.36      7.23 o 
  16   1  13       11.12      -22.34     58.17 o 
   0   2  13      238.06      217.37      9.10 o 
   1   2  13      278.99      276.73     11.60 o 
   2   2  13     1230.41     1214.08     31.17 o 
   3   2  13      252.04      266.62      8.62 o 
   4   2  13      133.83      118.90      7.62 o 
   5   2  13       23.30       26.29      3.55 o 
   6   2  13      441.96      422.91     13.38 o 
   7   2  13       32.79       17.96      3.38 o 
   8   2  13      210.98      201.16      9.11 o 
   9   2  13        1.01        2.09      3.06 o 
  10   2  13        6.38        5.94      3.40 o 
  11   2  13        0.34       -1.31      7.36 o 
  12   2  13      214.77      219.17     14.31 o 
  13   2  13       30.29       43.39      8.34 o 
  14   2  13       12.93       17.16     15.35 o 
  15   2  13      112.04      103.53     16.83 o 
  16   2  13        5.03       41.70     16.46 o 
   1   3  13      321.52      290.87      8.92 o 
   2   3  13      139.54      123.86      5.57 o 
   3   3  13      194.95      191.91     13.43 o 
   4   3  13       31.10       14.54      4.83 o 
   5   3  13       14.99        9.73      2.26 o 
   6   3  13      636.93      654.80     24.22 o 
   7   3  13        3.81        6.97      4.32 o 
   8   3  13     1018.01      984.79     37.75 o 
   9   3  13        5.92        7.71      7.93 o 
  10   3  13      224.55      256.87     11.59 o 
  11   3  13       95.30       80.86      8.31 o 
  12   3  13      155.06      144.23     17.36 o 
  13   3  13        8.29        6.22      5.38 o 
  14   3  13       77.02      108.23     16.98 o 
  15   3  13       36.39       40.33     13.39 o 
   0   4  13     1296.61     1336.40     40.23 o 
   1   4  13      130.42      122.32      6.66 o 
   2   4  13      169.27      179.34      9.20 o 
   3   4  13      134.67      115.76      5.80 o 
   4   4  13       40.62       38.31      6.62 o 
   5   4  13      286.23      269.11     13.73 o 
   6   4  13      387.12      389.07     11.27 o 
   7   4  13        4.50        1.45      4.30 o 
   8   4  13      147.28      132.96      9.05 o 
   9   4  13        3.61       -0.82      6.13 o 
  10   4  13      141.38      111.68      8.66 o 
  11   4  13        7.10        4.25      4.57 o 
  12   4  13        0.29       -6.89      6.89 o 
  13   4  13        2.27       12.88      8.35 o 
  14   4  13       11.74       45.37     15.76 o 
   1   5  13      118.28      119.24      7.83 o 
   2   5  13      168.27      170.25      8.83 o 
   3   5  13       10.28        6.15      4.94 o 
   4   5  13       25.29       19.20      3.89 o 
   5   5  13       34.03       48.09      7.26 o 
   6   5  13       68.43       53.93      5.07 o 
   7   5  13        2.19        4.00      3.84 o 
   8   5  13       26.88       20.20      4.81 o 
   9   5  13       34.85       30.10      6.36 o 
  10   5  13        2.48        1.51      4.59 o 
  11   5  13        5.13        9.71      8.61 o 
  12   5  13        2.94       -4.16      7.36 o 
  13   5  13       17.77       14.41      8.18 o 
   0   6  13        0.50       -0.36      6.51 o 
   1   6  13        6.27       14.66      5.66 o 
   2   6  13      171.79      183.18     12.34 o 
   3   6  13        3.41        7.00      9.64 o 
   4   6  13       47.19       48.24      5.80 o 
   5   6  13        5.19       -7.48      7.48 o 
   6   6  13       62.59       84.96     15.94 o 
   7   6  13        2.45       -4.41     10.47 o 
   8   6  13       36.68       46.30      8.31 o 
   9   6  13        9.82        0.65     10.63 o 
  10   6  13       38.07       31.24     10.55 o 
  11   6  13       19.92       13.51     12.62 o 
   1   7  13        0.03       -0.84      4.64 o 
   2   7  13       20.35       17.46      7.17 o 
   3   7  13       26.39       32.24      9.58 o 
   4   7  13        4.38       -2.10     10.57 o 
   5   7  13        1.78        8.58      7.17 o 
   6   7  13      115.40      158.06      8.35 o 
   7   7  13        0.05        3.04     11.33 o 
   8   7  13       23.12       49.42     12.93 o 
   9   7  13        0.01      -14.54     14.54 o 
   0   8  13      385.27      413.58     26.34 o 
   1   8  13        3.91       12.50     15.88 o 
   2   8  13       72.65       92.20     19.87 o 
   3   8  13        1.73        5.10      6.62 o 
   4   8  13      150.56      128.78     26.61 o 
   0   0  14     2148.75     2201.71     46.64 o 
   1   0  14        9.83       -5.28      6.24 o 
   2   0  14      179.78      128.72     10.01 o 
   3   0  14      192.29      216.20     10.65 o 
   4   0  14     3298.71     3248.64     67.70 o 
   5   0  14      548.94      543.28     15.81 o 
   6   0  14        1.79       12.02      5.26 o 
   7   0  14     1030.46     1021.57     36.45 o 
   8   0  14     1924.28     2032.01     32.98 o 
   9   0  14     1363.77     1295.46     32.16 o 
  10   0  14      137.05      141.94     16.95 o 
  11   0  14       26.16        5.18      9.90 o 
  12   0  14       21.27       19.33      8.04 o 
  13   0  14      370.42      365.63     88.89 o 
  14   0  14        7.01       -2.67      8.96 o 
  15   0  14       17.87       11.07     10.73 o 
   1   1  14      856.39      891.39     21.09 o 
   2   1  14      124.86      130.49      9.91 o 
   3   1  14      950.02      951.88     16.53 o 
   4   1  14      698.95      734.94     20.89 o 
   5   1  14       16.66       13.59      3.36 o 
   6   1  14     1255.54     1233.29     25.17 o 
   7   1  14      959.32      915.14     26.86 o 
   8   1  14       13.27       10.39      4.67 o 
   9   1  14      305.97      288.70     15.70 o 
  10   1  14     1256.99     1226.56     56.73 o 
  11   1  14       49.42       46.69      8.25 o 
  12   1  14       89.29      107.61      8.92 o 
  13   1  14       26.13       10.55      8.27 o 
  14   1  14      232.06      235.17     36.19 o 
  15   1  14       10.57        0.75      7.46 o 
   0   2  14      161.55      117.29      8.66 o 
   1   2  14        0.10        1.30      2.38 o 
   2   2  14       18.58       28.27      5.85 o 
   3   2  14      482.60      472.72     18.42 o 
   4   2  14      398.11      351.60     10.97 o 
   5   2  14      623.82      582.49     17.34 o 
   6   2  14        5.25        2.59      4.50 o 
   7   2  14       34.64       32.40      3.38 o 
   8   2  14       13.37       17.27      3.16 o 
   9   2  14      188.48      172.96     14.22 o 
  10   2  14       70.47       72.11      6.30 o 
  11   2  14       39.96       40.86      4.85 o 
  12   2  14        0.15       -8.83      8.83 o 
  13   2  14        1.73       -1.08      6.54 o 
  14   2  14       31.12       51.63      8.47 o 
  15   2  14       46.31       40.85      7.45 o 
   1   3  14      134.45      143.60     12.31 o 
   2   3  14      158.11      153.99      9.96 o 
   3   3  14      184.77      205.48     13.14 o 
   4   3  14        3.62        2.33      3.21 o 
   5   3  14        8.48        8.56      7.96 o 
   6   3  14      116.65      111.07      7.24 o 
   7   3  14      257.35      232.58      6.48 o 
   8   3  14       81.71       97.92      7.99 o 
   9   3  14      106.50       84.62      7.00 o 
  10   3  14      178.61      156.97     10.74 o 
  11   3  14        3.42       -0.20      6.99 o 
  12   3  14        1.91       10.58      4.63 o 
  13   3  14        5.15       16.54      6.78 o 
  14   3  14      149.96      206.69     21.85 o 
   0   4  14     1334.61     1423.23     43.56 o 
   1   4  14      273.23      257.42     12.29 o 
   2   4  14      125.67      155.61      8.03 o 
   3   4  14      155.11      160.75     13.60 o 
   4   4  14      862.24      869.59     24.39 o 
   5   4  14      120.24      103.07      5.03 o 
   6   4  14        1.34       -1.08      3.17 o 
   7   4  14      252.48      265.98     17.86 o 
   8   4  14      154.27      148.20      9.07 o 
   9   4  14        0.11       -3.07      3.68 o 
  10   4  14       72.52       53.60      7.34 o 
  11   4  14       34.36       48.52      5.53 o 
  12   4  14       12.13        7.51      8.08 o 
  13   4  14       21.71       27.12      5.59 o 
  14   4  14       22.81       33.78     10.51 o 
   1   5  14      300.42      299.30     10.83 o 
   2   5  14       45.37       31.64      5.61 o 
   3   5  14      618.08      548.61     13.52 o 
   4   5  14      396.97      391.15     20.59 o 
   5   5  14       59.03       64.40     12.05 o 
   6   5  14      190.94      204.07     15.04 o 
   7   5  14      115.57       86.86      8.75 o 
   8   5  14       93.32      114.38     11.08 o 
   9   5  14       32.83       34.98      6.30 o 
  10   5  14      295.44      331.59     24.55 o 
  11   5  14      100.49      109.05     14.09 o 
  12   5  14       92.04       89.05     15.31 o 
   0   6  14       15.33       23.18      9.12 o 
   1   6  14      146.70      145.21     11.41 o 
   2   6  14       19.31       20.02      7.67 o 
   3   6  14        8.78       -6.92      9.73 o 
   4   6  14      379.22      367.48     16.11 o 
   5   6  14        1.47       -0.83      5.04 o 
   6   6  14      115.74      106.95     10.88 o 
   7   6  14       34.10       21.49      7.62 o 
   8   6  14       66.58       86.18     14.89 o 
   9   6  14       38.12       46.81      7.11 o 
  10   6  14        5.78        5.99      6.79 o 
   1   7  14        2.34       14.06      6.66 o 
   2   7  14       10.12       13.46      5.12 o 
   3   7  14        6.11       17.71      9.78 o 
   4   7  14        1.92       -5.66      5.66 o 
   5   7  14        4.03        4.17      6.11 o 
   6   7  14      122.51      110.08     15.08 o 
   7   7  14        4.79       11.59     14.64 o 
   8   7  14        5.30       -7.68     17.01 o 
   0   8  14        1.17       37.83     23.60 o 
   1   8  14        2.43       28.05     25.03 o 
   2   8  14        0.01       19.98     10.14 o 
   3   8  14       10.55        9.69      9.19 o 
   1   1  15      670.08      639.21      9.49 o 
   2   1  15       30.47       42.25      5.50 o 
   3   1  15      478.13      477.09     13.81 o 
   4   1  15      101.23       91.92      6.89 o 
   5   1  15      152.10      168.92      6.90 o 
   6   1  15       20.10       13.29      3.91 o 
   7   1  15       75.96       70.40      6.38 o 
   8   1  15      446.25      395.31      8.45 o 
   9   1  15       18.13        3.37      6.48 o 
  10   1  15        2.82        1.84      3.99 o 
  11   1  15        1.03        2.13      4.43 o 
  12   1  15       35.08       10.72      7.77 o 
  13   1  15      133.60      141.83     10.34 o 
  14   1  15        0.81       -2.52      7.13 o 
  15   1  15       21.21       11.69      9.55 o 
   0   2  15      554.06      518.62     15.88 o 
   1   2  15        9.59       11.10      3.92 o 
   2   2  15       11.63        9.28      3.01 o 
   3   2  15      167.12      140.47     10.37 o 
   4   2  15      116.23      121.03      8.99 o 
   5   2  15       66.90       56.17      6.03 o 
   6   2  15       86.46       91.07      6.51 o 
   7   2  15      577.38      590.33     17.03 o 
   8   2  15        0.07       -1.33      3.10 o 
   9   2  15      131.03      148.95     11.95 o 
  10   2  15       64.17       29.73      9.06 o 
  11   2  15       96.83       96.01     16.03 o 
  12   2  15        2.21       -0.13      4.61 o 
  13   2  15      126.38      138.89     16.81 o 
  14   2  15        7.70        9.78      6.38 o 
  15   2  15       45.68       59.34     26.14 o 
   1   3  15      165.90      150.73      7.62 o 
   2   3  15      262.66      251.04     11.07 o 
   3   3  15       59.90       47.27      3.49 o 
   4   3  15      148.35      148.05      9.80 o 
   5   3  15      769.67      792.52     29.64 o 
   6   3  15      181.35      152.08     11.83 o 
   7   3  15      317.78      372.50     12.70 o 
   8   3  15       27.94       30.83      5.49 o 
   9   3  15      206.91      199.76     12.44 o 
  10   3  15        7.47       15.78      5.30 o 
  11   3  15       37.88       31.09      6.05 o 
  12   3  15        2.96        4.91      5.07 o 
  13   3  15       13.32        2.54      9.02 o 
  14   3  15       20.46       25.21      6.98 o 
   0   4  15       40.59       34.63      7.43 o 
   1   4  15        0.02       -1.89      4.20 o 
   2   4  15       17.02       24.49      6.62 o 
   3   4  15      359.71      347.26     14.04 o 
   4   4  15       12.64        6.24      6.14 o 
   5   4  15      191.35      188.39     17.99 o 
   6   4  15        6.64        7.84      4.15 o 
   7   4  15       44.43       29.95      6.09 o 
   8   4  15        3.63       -5.38      5.38 o 
   9   4  15        3.88       -0.89      7.00 o 
  10   4  15       51.77       56.57      7.01 o 
  11   4  15       49.02       31.07      5.94 o 
  12   4  15        0.80       -4.31      4.31 o 
  13   4  15        4.06        9.22      6.67 o 
   1   5  15      230.55      220.24     18.77 o 
   2   5  15       10.43        1.42      3.73 o 
   3   5  15        7.75       15.29      8.70 o 
   4   5  15        3.47        3.24      5.19 o 
   5   5  15       99.42       65.29      9.13 o 
   6   5  15        2.07       12.74      7.38 o 
   7   5  15       26.41       39.30      8.92 o 
   8   5  15       60.92       66.41     19.14 o 
   9   5  15        0.14      -10.11     12.06 o 
  10   5  15        3.09       -1.25      6.83 o 
  11   5  15        3.02        9.08      9.46 o 
  12   5  15        8.80        7.97      9.35 o 
   0   6  15       31.66       35.01      7.76 o 
   1   6  15       25.33       20.62     12.47 o 
   2   6  15       20.49       -6.55     10.26 o 
   3   6  15        5.86       12.22     10.56 o 
   4   6  15        0.02        1.35      5.57 o 
   5   6  15       28.16       18.24      5.18 o 
   6   6  15        7.90        8.90      6.66 o 
   7   6  15        0.26        9.27      6.25 o 
   8   6  15        0.65       -4.47     11.86 o 
   9   6  15        2.70       -5.45     14.37 o 
  10   6  15        0.33       18.66     17.01 o 
   1   7  15      320.14      345.68     18.98 o 
   2   7  15        0.19       -1.44     10.89 o 
   3   7  15       28.41        5.23      6.83 o 
   4   7  15        0.01       -2.21     10.55 o 
   5   7  15      131.40      168.42     18.40 o 
   6   7  15       21.67       31.16     17.51 o 
   7   7  15        6.02       43.92     20.85 o 
   0   0  16      329.90      334.85     20.85 o 
   1   0  16        2.06        5.22      6.65 o 
   2   0  16      898.70      881.46     13.62 o 
   3   0  16       39.77       26.56      6.24 o 
   4   0  16       17.32       12.46      3.12 o 
   5   0  16       62.52       55.16      8.97 o 
   6   0  16     1017.05      983.21     18.65 o 
   7   0  16      424.11      419.17     23.04 o 
   8   0  16     1656.09     1773.50     86.33 o 
   9   0  16       97.37       76.41      8.87 o 
  10   0  16      201.03      180.24     10.21 o 
  11   0  16      155.87      195.03     10.70 o 
  12   0  16      345.03      365.46     17.45 o 
  13   0  16        8.70       21.53     13.72 o 
  14   0  16        7.54       -9.62      9.62 o 
  15   0  16      236.45      241.44     26.34 o 
   1   1  16      342.46      309.47     12.81 o 
   2   1  16       31.57       32.55      5.34 o 
   3   1  16      168.47      123.92      6.13 o 
   4   1  16      153.85      152.72     11.23 o 
   5   1  16       15.36       12.62      4.50 o 
   6   1  16       11.38        3.86      4.43 o 
   7   1  16        1.51       -1.48      4.64 o 
   8   1  16      951.41      913.96     39.63 o 
   9   1  16      157.71      186.79     13.36 o 
  10   1  16       13.41       11.13      7.42 o 
  11   1  16       15.34       22.50      5.89 o 
  12   1  16       93.47       85.51     15.88 o 
  13   1  16        0.07       -5.73      5.73 o 
  14   1  16      131.37      108.83     14.57 o 
  15   1  16        1.41       -3.29     18.38 o 
   0   2  16      464.02      421.68     16.79 o 
   1   2  16      210.04      172.79      9.34 o 
   2   2  16      231.50      233.77      5.52 o 
   3   2  16       91.58       92.63      6.79 o 
   4   2  16       23.45       37.00      3.39 o 
   5   2  16        2.36        4.18      3.63 o 
   6   2  16       25.07       38.48      7.31 o 
   7   2  16      109.13       89.47     11.72 o 
   8   2  16      164.78      158.97     12.86 o 
   9   2  16      121.17      124.82     10.29 o 
  10   2  16        2.76       -1.84      5.44 o 
  11   2  16       42.55       41.63      6.52 o 
  12   2  16        1.13       -5.15      6.96 o 
  13   2  16       43.25       40.92      5.93 o 
  14   2  16       33.66       34.74     10.79 o 
   1   3  16      190.56      178.75      8.79 o 
   2   3  16      128.79       96.41      6.43 o 
   3   3  16       15.25        7.34      7.54 o 
   4   3  16      465.69      497.15     21.21 o 
   5   3  16      137.20      136.66     10.66 o 
   6   3  16       18.00       18.79      4.47 o 
   7   3  16        9.27        6.94      5.74 o 
   8   3  16      332.23      304.04      7.51 o 
   9   3  16       47.33       51.73      6.44 o 
  10   3  16        0.05        1.79      5.03 o 
  11   3  16       17.91        8.10      5.13 o 
  12   3  16       61.84       58.04     10.38 o 
  13   3  16       13.76       -8.11      8.11 o 
  14   3  16       43.46       70.47     25.24 o 
   0   4  16      532.55      585.07     14.10 o 
   1   4  16       44.01       65.03      9.18 o 
   2   4  16     1983.18     2139.60     61.37 o 
   3   4  16       15.89       23.25      9.52 o 
   4   4  16        0.08        8.20      4.91 o 
   5   4  16       49.44       45.72     10.72 o 
   6   4  16      147.29      168.79      6.90 o 
   7   4  16        0.76       -3.43      4.63 o 
   8   4  16       27.19       25.98      5.36 o 
   9   4  16       64.19       68.18     12.25 o 
  10   4  16       47.57       52.47      6.12 o 
  11   4  16        0.17       -5.63      6.54 o 
  12   4  16       58.97       69.78     10.64 o 
  13   4  16       70.88      112.42     23.74 o 
   1   5  16       21.84       36.12      7.26 o 
   2   5  16      108.98      117.42     18.75 o 
   3   5  16      113.69      149.46     16.57 o 
   4   5  16        0.14        1.70      6.50 o 
   5   5  16      111.54      109.40      7.76 o 
   6   5  16       88.31       87.76     11.93 o 
   7   5  16        5.85        8.87     10.06 o 
   8   5  16      114.36      134.35     18.65 o 
   9   5  16       37.33       45.80      9.08 o 
  10   5  16       61.35       60.91      6.80 o 
  11   5  16        6.64       18.39     12.11 o 
   0   6  16       45.66       48.67      7.16 o 
   1   6  16        6.52       15.19      7.80 o 
   2   6  16       72.17       70.08      9.38 o 
   3   6  16        8.38       -5.24      5.24 o 
   4   6  16      102.43      100.16      6.17 o 
   5   6  16       30.42       29.92      5.87 o 
   6   6  16      165.42      196.09     17.86 o 
   7   6  16       28.48       43.05      7.55 o 
   8   6  16       19.41       -0.75     15.55 o 
   9   6  16        0.01        2.87     14.82 o 
   1   7  16        0.12        6.41      6.54 o 
   2   7  16        2.12        8.13      5.44 o 
   3   7  16       18.72       14.26      5.76 o 
   4   7  16       17.41       20.68      9.70 o 
   5   7  16        3.63      -13.58     13.72 o 
   1   1  17      189.79      182.10     10.78 o 
   2   1  17      269.27      287.97     13.63 o 
   3   1  17      773.42      808.13     21.56 o 
   4   1  17      121.85      128.00     11.03 o 
   5   1  17     1051.72     1077.73     17.05 o 
   6   1  17        0.06        0.53      5.15 o 
   7   1  17      124.64      136.80     15.83 o 
   8   1  17      176.86      179.05     10.48 o 
   9   1  17       63.21       74.30     12.08 o 
  10   1  17      217.81      204.26      8.01 o 
  11   1  17       21.34       26.63     10.84 o 
  12   1  17       21.37       45.48      7.52 o 
  13   1  17        0.03       -1.54      6.40 o 
  14   1  17       56.60       65.69     15.64 o 
   0   2  17      265.11      274.69     22.43 o 
   1   2  17      315.03      265.04      9.96 o 
   2   2  17       40.03       40.31      6.38 o 
   3   2  17      133.48      113.57      8.10 o 
   4   2  17     1204.42     1248.67     35.05 o 
   5   2  17      108.41       94.91      7.91 o 
   6   2  17        0.05        3.23      3.30 o 
   7   2  17       22.17       22.02      3.77 o 
   8   2  17      124.77      156.51      8.66 o 
   9   2  17        1.05        2.33      5.35 o 
  10   2  17       62.94       42.85      5.28 o 
  11   2  17       38.35       29.46      5.18 o 
  12   2  17       14.01        7.61      6.34 o 
  13   2  17       20.70       31.50     10.35 o 
  14   2  17       16.36       37.10      8.07 o 
   1   3  17       24.52       30.05      7.81 o 
   2   3  17       19.88        9.97      4.62 o 
   3   3  17      122.02      110.37      5.46 o 
   4   3  17      289.46      275.84     16.25 o 
   5   3  17       13.48        7.50      8.08 o 
   6   3  17      581.05      575.47     19.29 o 
   7   3  17      173.81      159.96     10.58 o 
   8   3  17       26.46       20.41      4.21 o 
   9   3  17      171.25      165.47     12.88 o 
  10   3  17      348.74      356.26     14.89 o 
  11   3  17       26.60       31.84      5.85 o 
  12   3  17       72.23       74.97     10.65 o 
  13   3  17        1.51       -6.39      6.39 o 
   0   4  17       97.12      109.52     15.37 o 
   1   4  17       47.48       33.14      6.26 o 
   2   4  17       56.00       73.37     10.60 o 
   3   4  17        1.20       -2.15      4.74 o 
   4   4  17      197.78      214.55     13.42 o 
   5   4  17        3.53       19.93      4.50 o 
   6   4  17       24.50       36.28      7.94 o 
   7   4  17       60.68       64.53      8.69 o 
   8   4  17      188.87      194.09     24.21 o 
   9   4  17        1.12        2.64      5.32 o 
  10   4  17       12.30       21.75      5.94 o 
  11   4  17       19.36       30.17      7.58 o 
  12   4  17        1.64       20.54      8.26 o 
   1   5  17       88.10       89.79     11.13 o 
   2   5  17       72.65       90.19      8.18 o 
   3   5  17       40.62       44.92      7.36 o 
   4   5  17        0.13       -9.00      9.00 o 
   5   5  17       66.43       84.08     14.46 o 
   6   5  17       25.61       30.49      5.26 o 
   7   5  17       16.92       21.81      7.28 o 
   8   5  17       12.76       11.77      5.48 o 
   9   5  17        0.06       -7.12      8.92 o 
  10   5  17        0.04       -5.94      8.43 o 
   0   6  17       62.09       29.94     14.48 o 
   1   6  17       57.34       67.90      6.52 o 
   2   6  17        1.82       -3.95      6.52 o 
   3   6  17       22.15        9.46      6.12 o 
   4   6  17       22.26       13.86      9.82 o 
   5   6  17       20.67       26.55     10.19 o 
   6   6  17        1.71       -4.13     11.86 o 
   7   6  17        1.59       -6.47      8.26 o 
   8   6  17       54.80       86.06     13.68 o 
   1   7  17       37.95       37.93     14.90 o 
   2   7  17        0.02        0.65      5.69 o 
   3   7  17       40.49       16.66      8.47 o 
   4   7  17        4.71        0.05      7.71 o 
   0   0  18      885.14     1006.62     42.25 o 
   1   0  18       48.10       59.64     13.15 o 
   2   0  18      197.53      169.42     16.79 o 
   3   0  18      328.25      385.74     22.97 o 
   4   0  18      317.22      319.26     17.11 o 
   5   0  18      120.92      121.05      8.24 o 
   6   0  18       76.19       84.29     23.38 o 
   7   0  18       35.78       37.54      5.73 o 
   8   0  18        3.69        9.92      6.67 o 
   9   0  18      279.11      198.01     43.09 o 
  10   0  18       21.13       18.54      7.59 o 
  11   0  18      338.38      324.40     20.59 o 
  12   0  18        9.74        5.69      8.72 o 
  13   0  18      154.99      153.36     53.78 o 
  14   0  18        0.42       38.41     20.03 o 
   1   1  18      944.02     1006.10     16.26 o 
   2   1  18       50.91       54.64      5.36 o 
   3   1  18      169.86      170.98     10.01 o 
   4   1  18       38.88       35.58      3.99 o 
   5   1  18      585.06      606.82     21.25 o 
   6   1  18      223.05      203.27     11.79 o 
   7   1  18      146.24      171.73      7.98 o 
   8   1  18      113.07      116.92      9.07 o 
   9   1  18       87.70      105.73     10.73 o 
  10   1  18        7.14       17.86      7.86 o 
  11   1  18       39.26       40.04      9.41 o 
  12   1  18        3.80        4.92      6.36 o 
  13   1  18       50.44       44.13      7.91 o 
   0   2  18       74.24       47.77     12.36 o 
   1   2  18       73.84       76.20      8.98 o 
   2   2  18      141.09      123.89     11.54 o 
   3   2  18      165.47      133.97     15.30 o 
   4   2  18      209.28      185.06      8.22 o 
   5   2  18       24.24       28.67      7.23 o 
   6   2  18       18.54       37.08      8.79 o 
   7   2  18       87.61       92.22      8.35 o 
   8   2  18       29.16       24.18      6.64 o 
   9   2  18        2.65       14.15      8.31 o 
  10   2  18        4.69       -1.82      4.96 o 
  11   2  18       10.10       13.31      7.83 o 
  12   2  18        1.96        4.38      8.58 o 
  13   2  18       12.55       21.60      8.62 o 
   1   3  18      172.93      156.10     12.11 o 
   2   3  18       40.55       36.71      7.60 o 
   3   3  18       33.24       43.36     11.94 o 
   4   3  18       45.15       41.63      6.84 o 
   5   3  18       30.28       57.98     11.51 o 
   6   3  18      143.39      132.58      6.28 o 
   7   3  18       12.39       13.04      7.30 o 
   8   3  18        0.26       12.46      6.07 o 
   9   3  18      109.36      100.85      9.59 o 
  10   3  18       12.62        1.05      6.34 o 
  11   3  18        0.08        6.91      8.38 o 
  12   3  18        1.35        0.16     14.69 o 
   0   4  18      179.76      165.67     21.48 o 
   1   4  18      117.76      104.88     10.40 o 
   2   4  18       44.67       64.38     10.28 o 
   3   4  18        0.30       -3.97      9.16 o 
   4   4  18       33.64       37.01      7.89 o 
   5   4  18       94.01       95.29     10.03 o 
   6   4  18        9.17       29.32      7.20 o 
   7   4  18       56.78       47.07     11.02 o 
   8   4  18        5.26        7.03      6.77 o 
   9   4  18       61.18       43.06      9.16 o 
  10   4  18       13.73       29.02      7.02 o 
  11   4  18       23.15       10.33     10.31 o 
   1   5  18      338.81      351.07     21.80 o 
   2   5  18       11.79       12.64      9.24 o 
   3   5  18      171.16      188.69     25.36 o 
   4   5  18        9.05        3.37      4.92 o 
   5   5  18      230.11      271.23     14.34 o 
   6   5  18        0.15        2.00      8.81 o 
   7   5  18      137.48      133.95     16.14 o 
   8   5  18       65.18       87.09     21.36 o 
   9   5  18        0.05        2.23      6.66 o 
  10   5  18       41.37       54.52     11.98 o 
   0   6  18       12.30       17.20      8.61 o 
   1   6  18       24.97       31.00      5.96 o 
   2   6  18       56.93       92.51      8.02 o 
   3   6  18        0.01       12.84     10.50 o 
   4   6  18        1.66      -12.62     12.62 o 
   5   6  18        0.02        8.16      6.36 o 
   6   6  18       12.06       13.29      6.65 o 
   7   6  18       45.11       38.13     25.24 o 
   1   7  18        1.21      -15.30     15.30 o 
   2   7  18       16.86       13.64      7.58 o 
   3   7  18       16.28        7.80     12.99 o 
   1   1  19       19.24       31.83      5.19 o 
   2   1  19        2.82       -3.07      3.09 o 
   3   1  19      281.22      259.82     13.64 o 
   4   1  19       12.83       12.78      5.27 o 
   5   1  19       16.72       17.44      7.67 o 
   6   1  19        2.38       -4.31      4.31 o 
   7   1  19       11.11        3.64     10.77 o 
   8   1  19        0.27        5.37      4.37 o 
   9   1  19        0.09       -5.77      5.77 o 
  10   1  19       53.56       43.72     13.94 o 
  11   1  19        2.48      -10.78     10.78 o 
  12   1  19       11.12       -2.03      8.91 o 
  13   1  19       16.87       20.49     11.09 o 
   0   2  19        4.19       -8.75      8.75 o 
   1   2  19        3.27       -3.49      3.49 o 
   2   2  19      389.26      417.65     16.81 o 
   3   2  19        1.42        5.67      3.85 o 
   4   2  19      495.48      476.33     11.13 o 
   5   2  19        4.34       14.30      8.75 o 
   6   2  19       16.75       15.93      6.75 o 
   7   2  19       26.48       32.57      7.38 o 
   8   2  19       64.73       73.40     13.16 o 
   9   2  19        8.78       20.18      5.35 o 
  10   2  19       41.37       46.26      9.82 o 
  11   2  19       41.26       58.76     10.31 o 
  12   2  19       62.18       71.16      7.21 o 
   1   3  19       55.23       68.66     15.97 o 
   2   3  19        1.67       -4.57      6.87 o 
   3   3  19      167.89      170.33     11.78 o 
   4   3  19       34.12       32.61      8.75 o 
   5   3  19        3.45       15.22      6.95 o 
   6   3  19       28.51       17.51      7.49 o 
   7   3  19        0.09       -2.34      6.01 o 
   8   3  19      301.49      309.45     20.69 o 
   9   3  19      139.19      149.28     17.41 o 
  10   3  19        0.04       -1.68      5.27 o 
  11   3  19        1.92       -5.81      5.81 o 
  12   3  19        5.82       20.41      9.07 o 
   0   4  19       36.31       70.39      8.18 o 
   1   4  19       21.55       14.96      5.21 o 
   2   4  19       37.08       46.93     15.25 o 
   3   4  19       46.76       43.11     12.37 o 
   4   4  19       93.94       81.37      7.22 o 
   5   4  19       22.87       30.61     12.42 o 
   6   4  19      132.99      105.05      6.77 o 
   7   4  19        7.84        2.16      7.77 o 
   8   4  19        1.12       -5.81      7.32 o 
   9   4  19        0.01        5.61      5.93 o 
  10   4  19        5.80       17.07      8.09 o 
   1   5  19        3.68       -1.00      5.14 o 
   2   5  19       48.86       61.46      6.85 o 
   3   5  19       18.78        3.01     12.84 o 
   4   5  19       48.36       37.31      9.24 o 
   5   5  19        2.28      -10.57     10.98 o 
   6   5  19       24.25       20.55      5.96 o 
   7   5  19        0.03       -3.25      9.32 o 
   8   5  19        4.95       -5.53      7.13 o 
   9   5  19        9.70        2.53     14.67 o 
   0   6  19        0.97       13.01     18.11 o 
   1   6  19        0.83      -10.29     10.29 o 
   2   6  19        0.65        1.02      6.54 o 
   3   6  19        0.00      -11.14     11.70 o 
   4   6  19        0.00       13.35      6.74 o 
   5   6  19       14.55        3.14     10.99 o 
   6   6  19        0.07       -1.81     11.12 o 
   0   0  20       21.24       18.29     20.30 o 
   1   0  20      627.28      606.17     22.97 o 
   2   0  20      201.60      210.40      9.82 o 
   3   0  20      725.62      824.34     50.85 o 
   4   0  20      679.17      775.74     14.11 o 
   5   0  20      394.35      372.35     22.58 o 
   6   0  20      229.94      288.81     13.46 o 
   7   0  20        2.90       -0.60      6.88 o 
   8   0  20      118.60      123.19     11.76 o 
   9   0  20       12.79       -4.54      8.76 o 
  10   0  20      193.18      226.99     21.40 o 
  11   0  20       22.77       27.54     10.75 o 
  12   0  20       23.12       21.10     36.76 o 
   1   1  20        0.21       -2.37      7.31 o 
   2   1  20       54.14       46.65      5.03 o 
   3   1  20      472.63      510.39     21.36 o 
   4   1  20      180.32      182.16      8.00 o 
   5   1  20       74.05       64.30      7.92 o 
   6   1  20      121.37      127.92      8.41 o 
   7   1  20       80.94       88.79     11.06 o 
   8   1  20       14.02       17.11      8.83 o 
   9   1  20        6.02        1.91      9.25 o 
  10   1  20      131.85      122.13     11.27 o 
  11   1  20       22.36       -7.06      7.85 o 
  12   1  20      100.12       89.96     11.86 o 
   0   2  20      110.64      101.58     14.08 o 
   1   2  20      103.85      115.84      9.57 o 
   2   2  20       19.25       10.98      5.63 o 
   3   2  20       64.84       78.21      8.59 o 
   4   2  20      129.68      169.52     15.72 o 
   5   2  20       87.59       78.24     17.31 o 
   6   2  20       25.69       21.94      5.56 o 
   7   2  20        9.55       21.02      4.94 o 
   8   2  20       54.02       44.62     14.59 o 
   9   2  20       28.01       42.69      8.94 o 
  10   2  20       15.08        3.50     10.72 o 
  11   2  20        6.96        4.92      6.22 o 
  12   2  20        2.20        8.96     13.62 o 
   1   3  20        0.00       -7.20      7.53 o 
   2   3  20       61.66       31.96      7.93 o 
   3   3  20      115.12      131.74      6.92 o 
   4   3  20       66.66       66.26     12.52 o 
   5   3  20       36.46       56.32     11.78 o 
   6   3  20        1.86       14.00      8.47 o 
   7   3  20       38.21       50.09     14.15 o 
   8   3  20       14.64       31.94      7.87 o 
   9   3  20        4.86        2.08      6.68 o 
  10   3  20       10.44        1.57     11.29 o 
  11   3  20       34.23       37.43     11.70 o 
   0   4  20      270.85      300.27     42.01 o 
   1   4  20        6.57       -3.14      9.49 o 
   2   4  20      156.75      165.78     11.37 o 
   3   4  20       76.69       72.92     10.60 o 
   4   4  20      401.51      453.17     14.40 o 
   5   4  20        2.36        1.75     10.60 o 
   6   4  20       31.14       45.96     14.70 o 
   7   4  20        2.32      -11.04     11.04 o 
   8   4  20      106.17      127.01     13.91 o 
   9   4  20        1.80        0.46      7.95 o 
  10   4  20       13.98       21.86     14.73 o 
   1   5  20       17.05       17.41     10.98 o 
   2   5  20       16.18       12.17      6.59 o 
   3   5  20       60.31       55.35     10.46 o 
   4   5  20        3.49       16.99     14.43 o 
   5   5  20       12.18        8.76     11.78 o 
   6   5  20      116.82      132.13      8.22 o 
   7   5  20       21.60       23.23      7.88 o 
   8   5  20       12.29       37.50     14.27 o 
   0   6  20        5.83      -13.39     17.01 o 
   1   6  20        2.83        1.79      6.69 o 
   2   6  20        2.36       -6.75     11.51 o 
   3   6  20       33.12       12.05     14.59 o 
   4   6  20       38.65       29.86     18.37 o 
   1   1  21      248.40      268.91      8.65 o 
   2   1  21       10.28       10.35      6.07 o 
   3   1  21        5.40        5.26      4.50 o 
   4   1  21      212.61      225.44     19.61 o 
   5   1  21       22.31        2.42      4.34 o 
   6   1  21       81.55       81.76      9.16 o 
   7   1  21       26.13       27.14      6.17 o 
   8   1  21       12.34       11.13      5.34 o 
   9   1  21        0.48        5.04      5.89 o 
  10   1  21       66.38       42.53     17.27 o 
  11   1  21        0.24      -17.35     18.85 o 
   0   2  21      486.59      579.75     23.09 o 
   1   2  21        0.02       10.97      9.08 o 
   2   2  21        0.01        5.51      5.63 o 
   3   2  21       13.19       21.67      5.74 o 
   4   2  21       91.75      112.76     13.84 o 
   5   2  21        9.60        0.89      5.24 o 
   6   2  21       69.25       80.49      9.46 o 
   7   2  21        5.06        4.21      5.10 o 
   8   2  21        0.45       -8.67      8.67 o 
   9   2  21        4.40       24.38     10.42 o 
  10   2  21       22.38        2.07     14.26 o 
  11   2  21        0.27       -7.92      7.92 o 
   1   3  21       95.18       93.77     16.02 o 
   2   3  21       22.45       12.18      4.95 o 
   3   3  21        0.62       11.59     10.31 o 
   4   3  21       75.65       96.80     20.44 o 
   5   3  21      230.20      242.94     21.91 o 
   6   3  21      106.27      124.41     13.42 o 
   7   3  21       44.57       64.32      6.31 o 
   8   3  21       78.73       81.06     11.02 o 
   9   3  21        5.49       -6.17      6.17 o 
  10   3  21       17.80       18.96     12.37 o 
   0   4  21       29.27       16.61      8.57 o 
   1   4  21        1.93        8.20      7.44 o 
   2   4  21       67.06       53.97      6.38 o 
   3   4  21       24.61       19.65      5.79 o 
   4   4  21        6.17       -0.27      7.60 o 
   5   4  21        2.86       36.97     12.96 o 
   6   4  21       14.41       54.89     19.98 o 
   7   4  21        0.01       -0.61     10.93 o 
   8   4  21       12.64       18.35     15.52 o 
   9   4  21       58.51       21.33     12.32 o 
   1   5  21       44.47       40.97     10.35 o 
   2   5  21        0.87        2.33     12.20 o 
   3   5  21       19.62       12.85      6.87 o 
   4   5  21        0.95        1.00     14.51 o 
   5   5  21       26.16        4.08      6.61 o 
   6   5  21       42.54       48.90     10.03 o 
   1   6  21        1.33       15.14     38.41 o 
   2   6  21       26.26       41.75     22.50 o 
   0   0  22        2.08       -7.42      7.42 o 
   1   0  22       18.75       20.61      5.77 o 
   2   0  22      205.58      253.03     29.76 o 
   3   0  22       94.84       78.37     14.54 o 
   4   0  22       44.35       36.92      9.98 o 
   5   0  22       70.71       75.72     12.51 o 
   6   0  22      188.15      160.45     29.28 o 
   7   0  22       69.63       75.44     16.46 o 
   8   0  22        4.75       11.53      9.82 o 
   9   0  22       55.31       22.91     23.05 o 
  10   0  22      171.61      260.12     17.97 o 
  11   0  22       38.46       16.46     20.30 o 
   1   1  22       29.62       27.55      4.23 o 
   2   1  22        0.73       14.73      5.16 o 
   3   1  22      302.12      294.82     15.64 o 
   4   1  22       34.75       25.15      9.54 o 
   5   1  22       79.11       78.28     14.68 o 
   6   1  22        9.45        7.03      5.78 o 
   7   1  22        9.35       16.45      6.79 o 
   8   1  22       49.24       59.56     14.19 o 
   9   1  22       37.82       24.58     13.50 o 
  10   1  22        1.22       -7.37      7.37 o 
  11   1  22        0.79      -18.11     18.11 o 
   0   2  22       34.76        8.57     14.44 o 
   1   2  22        1.88        3.01      9.12 o 
   2   2  22        1.84        0.48      7.03 o 
   3   2  22       73.71       81.39     13.09 o 
   4   2  22        6.09        2.42      5.43 o 
   5   2  22       12.48       17.67     11.63 o 
   6   2  22        2.54       -9.90      9.90 o 
   7   2  22        0.12       -0.05      7.12 o 
   8   2  22        5.58        0.98      8.51 o 
   9   2  22        8.72       15.90      6.62 o 
  10   2  22       17.15      -15.13     28.40 o 
   1   3  22        0.98       12.30      5.43 o 
   2   3  22        0.08        4.70      5.12 o 
   3   3  22       12.76       23.72      7.54 o 
   4   3  22       32.31       36.76      7.30 o 
   5   3  22       94.02      139.61     17.54 o 
   6   3  22        1.24        9.73     11.87 o 
   7   3  22        1.55       18.41     12.60 o 
   8   3  22        4.22       18.60     12.59 o 
   9   3  22        5.75       25.02     14.43 o 
   0   4  22       53.54       95.50     35.18 o 
   1   4  22        1.73       -6.38      6.38 o 
   2   4  22       86.58      119.11     15.42 o 
   3   4  22        9.50       13.21     11.08 o 
   4   4  22        1.21       -2.83      8.51 o 
   5   4  22        7.88       19.05      8.35 o 
   6   4  22        0.15       15.74      6.95 o 
   7   4  22       40.71       43.84      8.91 o 
   1   5  22       39.12       44.00      7.40 o 
   2   5  22       22.98       30.18     12.13 o 
   3   5  22      136.33      138.02     12.43 o 
   4   5  22        7.58       21.81     32.82 o 
   5   5  22        0.95        5.49     17.56 o 
   1   1  23       14.74        3.77      6.05 o 
   2   1  23        5.27        8.29      4.83 o 
   3   1  23       17.46       38.60      8.08 o 
   4   1  23       24.29       25.52     10.16 o 
   5   1  23       86.04       99.49     11.31 o 
   6   1  23        8.76        3.66      5.50 o 
   7   1  23        4.56       16.86      7.36 o 
   8   1  23        0.34       11.23     12.51 o 
   9   1  23        0.56        2.92      7.44 o 
  10   1  23        3.86       39.51     20.03 o 
   0   2  23        0.67       -6.12      6.80 o 
   1   2  23       57.27       70.29     14.24 o 
   2   2  23       23.99       25.42      6.95 o 
   3   2  23      100.50       82.50     16.47 o 
   4   2  23       45.59       87.38     11.32 o 
   5   2  23       40.84       23.12      7.46 o 
   6   2  23       21.76       26.33      7.44 o 
   7   2  23       24.21       26.34      6.18 o 
   8   2  23       41.37       48.64      8.75 o 
   9   2  23       35.13       55.22     19.22 o 
   1   3  23       27.15       12.14      5.54 o 
   2   3  23       43.56       57.99     15.05 o 
   3   3  23       89.54       90.04     12.42 o 
   4   3  23       49.73       62.72     15.16 o 
   5   3  23       34.01       33.57     13.10 o 
   6   3  23       14.50       37.20      8.79 o 
   7   3  23       15.16        0.69      8.05 o 
   8   3  23       17.39       45.83     13.86 o 
   0   4  23       10.72       -8.38      8.38 o 
   1   4  23        1.11       -2.34      8.83 o 
   2   4  23        2.17       -6.08      6.08 o 
   3   4  23       14.40       19.71      9.11 o 
   4   4  23       83.60       79.61     21.79 o 
   5   4  23        2.12       12.56      6.44 o 
   6   4  23        0.38       25.24     19.48 o 
   1   5  23        0.46       63.65     17.56 o 
   2   5  23        0.00       -5.49     16.19 o 
   0   0  24      492.20      553.64     19.63 o 
   1   0  24        4.43       -3.63     10.08 o 
   2   0  24       51.62       44.00     17.77 o 
   3   0  24        2.95       -1.75      6.34 o 
   4   0  24      247.68      284.45     26.95 o 
   5   0  24        3.59        9.48     24.15 o 
   6   0  24       11.03        3.41     12.13 o 
   7   0  24       11.42       -5.16     10.59 o 
   8   0  24        0.88       -2.22     23.60 o 
   9   0  24       93.47       -6.58     19.21 o 
   1   1  24      153.55      152.12     20.53 o 
   2   1  24        0.07        0.76      9.33 o 
   3   1  24       12.85       13.23     10.94 o 
   4   1  24        1.38       13.32      8.10 o 
   5   1  24       59.65       69.73      9.50 o 
   6   1  24       34.79       31.66      6.35 o 
   7   1  24       58.31       62.44      6.93 o 
   8   1  24       17.88       36.05     16.11 o 
   0   2  24        5.48        8.48     19.21 o 
   1   2  24        0.01       -9.98      9.98 o 
   2   2  24      131.32      165.16     20.61 o 
   3   2  24        0.04        3.22      5.63 o 
   4   2  24       34.42       46.49      6.34 o 
   5   2  24        1.04      -11.29     11.29 o 
   6   2  24       41.51       24.55     12.11 o 
   7   2  24        0.15       27.26      6.33 o 
   8   2  24        7.92       -8.27     21.69 o 
   1   3  24       12.42        9.16      6.46 o 
   2   3  24        0.70        0.77      6.95 o 
   3   3  24       25.04       17.76     10.56 o 
   4   3  24        6.34       -5.78      6.18 o 
   5   3  24        3.82       19.89     17.22 o 
   6   3  24       14.24       44.30     12.25 o 
   0   4  24        7.31       -0.30     13.12 o 
   1   4  24        3.49       -4.45      9.57 o 
   2   4  24       86.20      103.87     10.54 o 
   3   4  24        0.00      -11.17     11.17 o 
   4   4  24        2.50       15.36     19.48 o 
   1   1  25        0.02       11.61      7.38 o 
   2   1  25        1.46        1.51      9.19 o 
   3   1  25       21.04       18.00      7.01 o 
   4   1  25       31.64       25.67      7.51 o 
   5   1  25       26.09       21.32     10.60 o 
   6   1  25       15.98       19.78      6.31 o 
   7   1  25       16.09       31.97     16.78 o 
   0   2  25       33.17       44.53      9.20 o 
   1   2  25        1.92       10.17      5.87 o 
   2   2  25        0.91       -1.13     10.80 o 
   3   2  25       10.24       -1.51      5.96 o 
   4   2  25       26.15       36.14     11.74 o 
   5   2  25        0.97        5.84      7.50 o 
   6   2  25        0.12       -0.29      9.43 o 
   1   3  25        2.85      -11.71     11.71 o 
   2   3  25       38.49       12.96      6.66 o 
   3   3  25       81.61       68.57      8.09 o 
   4   3  25        0.27       14.15     24.14 o 
   0   0  26       79.00      132.62     31.83 o 
   1   0  26        8.71       17.25     14.57 o 
   2   0  26       16.30       29.74     11.36 o 
   3   0  26       16.74       34.68      8.96 o 
   4   0  26      139.18      233.97     26.95 o 
   5   0  26       11.53       -2.37     29.08 o 
   1   1  26       14.23       10.57      8.18 o 
   2   1  26        9.96        3.80     10.08 o 
   3   1  26       19.43        7.29     12.82 o 
   4   1  26        0.18       -7.53      7.53 o 
   5   1  26       20.57        8.68     17.57 o 
   0   2  26       24.89       -4.58     26.17 o 
   1   2  26        5.40        3.63     10.17 o 
   2   2  26        9.31       12.84      6.47 o 
   3   2  26       47.09       70.60      9.09 o 
   4   2  26        1.20       23.05     15.91 o 
   1   1  27        7.19       19.14     32.45 o 
   2   1  27       11.29        4.69      8.99 o 
                                                 
